# Supplementary material for: Prevalence of malocclusion and occlusal traits in the early mixed dentition in Shanghai, China
Source: PeerJ. 2019 Apr 2;7:e6630. doi: 10.7717/peerj.6630 (PMC6450371; doi:10.7717/peerj.6630)
Supplement: Supplemental Information 1 [file peerj-07-6630-s001.xlsx]

## Sheet: Database
ID	SEX	AGE	molar1stleft	molar1stright	molar1st	canine	midline	overjet	overbite	openbite	antecrossbite	postcrossbite	postcrossbite	postedgedge	anteupcrowd	postupcrowd	anedowncrowd	postdowncrowd	anteupspace	antedownspace	scissor	severmalocclusion	malocclusion
1	1	9	2	2	2	2	1	3	3	0	1	1	1	1	2	0	1	0	0	0	1	0	1
2	1	9	2	2	2	2	1	4	3	0	1	1	1	1	0	0	0	0	0	0	1	1	1
3	1	9	2	2	2	2	1	3	3	0	1	1	1	1	0	0	0	0	1	0	1	0	1
4	1	9	1	1	1	5	1	1	1	0	1	1	1	1	0	0	0	0	1	1	1	0	0
5	1	9	1	1	1	1	1	1	1	0	1	1	1	1	0	0	0	0	1	0	1	0	0
6	1	9	2	2	2	2	2	3	2	1	1	1	1	1	0	0	0	0	3	3	1	0	1
7	1	9	2	2	2	1	1	2	1	0	1	1	1	1	0	0	0	0	2	1	1	0	1
8	1	9	1	2	2	1	2	3	3	0	1	1	1	1	1	0	1	0	0	0	1	0	1
9	1	9	2	2	2	1	1	1	1	0	1	1	1	1	0	0	0	0	1	0	1	0	0
10	1	9	1	1	1	1	1	1	1	0	1	1	1	1	0	0	0	0	1	1	1	0	0
11	1	9	1	1	1	1	2	3	3	0	1	1	1	1	0	0	1	0	1	0	1	0	1
12	1	9	1	2	2	1	2	3	3	0	1	1	1	1	0	0	0	0	0	1	1	0	1
13	1	9	2	2	2	2	2	4	4	0	1	1	1	1	0	0	0	0	0	0	1	1	1
14	1	9	2	2	2	2	1	4	3	0	1	1	1	1	0	0	0	0	1	2	1	1	1
15	1	9	2	2	2	2	1	2	2	0	1	1	1	1	0	0	0	0	2	1	1	0	1
16	1	9	2	2	2	2	2	3	4	0	1	1	1	1	0	0	0	0	2	2	1	0	1
17	1	9	2	2	2	1	2	3	3	0	1	1	1	1	0	0	2	0	2	0	1	0	1
18	1	9	1	1	1	1	1	1	1	0	1	1	1	1	0	0	0	0	1	0	1	0	0
19	2	9	1	1	1	2	1	2	3	0	1	1	1	1	0	0	0	0	0	0	1	0	1
20	2	9	2	2	2	3	1	1	1	0	2	1	1	1	1	0	0	0	0	1	1	1	1
21	2	9	1	1	1	1	2	0	0	0	1	1	1	1	0	0	0	0	2	0	1	0	1
22	2	9	1	1	1	1	1	2	0	0	1	1	1	1	0	0	0	0	0	0	1	0	1
23	2	9	1	2	2	2	2	2	4	0	1	1	1	1	2	0	3	0	0	0	1	1	1
24	2	9	1	1	1	3	1	2	0	0	1	1	1	1	0	0	0	0	2	0	1	0	1
25	2	9	1	1	1	3	2	0	0	0	1	1	1	1	2	0	2	0	0	0	1	0	1
26	2	9	2	2	2	5	1	3	3	0	1	1	1	1	0	0	0	0	1	3	1	0	1
27	2	9	2	2	2	2	2	3	3	0	1	1	1	1	1	0	1	0	0	0	1	0	1
28	2	9	2	2	2	5	1	3	2	0	1	1	1	1	0	0	1	0	3	0	1	0	1
29	2	9	1	2	2	5	2	0	0	0	1	1	1	1	0	0	2	0	2	0	1	0	1
30	2	9	2	2	2	2	1	1	0	0	1	1	1	1	0	0	1	0	0	0	1	0	0
31	2	9	1	1	1	1	2	1	0	0	1	1	1	1	2	0	1	0	0	0	1	0	1
32	1	9	2	2	2	2	1	3	1	0	1	1	1	1	1	0	1	0	0	0	1	0	1
33	1	9	1	1	1	2	2	1	2	0	1	1	1	1	0	0	2	0	0	0	1	0	1
34	2	9	2	1	2	3	1	1	1	0	2	1	1	1	2	0	0	0	0	0	1	1	1
35	1	7	1	1	1	5	2	3	3	0	1	1	1	1	0	0	0	0	1	1	1	0	1
36	1	7	1	1	1	1	1	1	2	0	1	1	1	1	3	0	0	0	0	1	1	1	1
37	1	7	2	2	2	2	1	4	0	0	1	1	1	1	0	0	1	0	0	0	1	1	1
38	1	7	1	1	1	1	2	1	2	0	1	1	1	1	0	0	0	0	3	0	1	0	1
39	1	7	1	1	1	1	1	2	2	0	1	1	1	1	0	0	0	0	0	0	1	0	1
40	1	7	2	2	2	1	2	4	2	0	1	1	1	1	0	0	0	0	3	1	1	1	1
41	1	7	1	1	1	2	2	0	0	0	1	1	1	1	0	0	1	0	3	0	1	0	1
42	1	7	1	1	1	1	2	1	1	0	1	1	1	1	0	0	1	0	1	0	1	0	1
43	1	7	1	1	1	4	2	3	3	0	1	1	1	1	0	0	2	0	0	0	1	0	1
44	1	7	2	2	2	2	1	1	1	0	1	1	1	1	0	0	0	0	0	0	1	0	0
45	1	7	1	1	1	1	1	1	1	0	1	1	1	1	0	0	1	0	0	0	1	0	0
46	1	7	1	1	1	1	1	1	1	0	1	1	1	1	0	0	1	0	3	0	1	0	1
47	1	7	1	1	1	2	2	3	2	0	1	1	1	1	0	0	1	0	3	0	1	0	1
48	1	7	3	2	2	2	2	3	4	0	1	1	1	1	0	0	2	0	3	0	1	0	1
49	2	7	2	2	2	5	2	2	1	0	1	1	1	1	1	0	1	0	0	0	1	0	1
50	2	7	1	1	1	1	1	3	2	0	1	1	1	1	1	0	0	0	0	0	1	0	1
51	2	7	2	2	2	2	1	2	1	0	1	1	1	1	0	0	2	0	1	0	1	0	1
52	2	7	2	1	2	1	1	1	1	0	1	1	1	1	0	0	1	0	1	0	1	0	0
53	2	7	2	2	2	2	1	1	4	0	1	1	1	1	2	0	2	0	0	0	1	0	1
54	2	7	2	2	2	2	1	3	4	0	1	1	1	1	0	0	1	0	1	0	1	0	1
55	2	7	4	1	3	1	1	1	1	0	2	1	1	1	0	0	1	0	1	0	1	1	1
56	2	7	2	2	2	5	2	1	2	0	1	1	1	1	1	0	1	0	0	0	1	0	1
57	2	7	2	2	2	2	1	1	3	0	1	1	1	1	1	0	3	0	0	0	1	1	1
58	2	7	1	1	1	1	1	1	1	0	1	1	1	1	0	0	1	0	2	0	1	0	0
59	2	7	1	2	2	3	2	0	0	0	2	1	1	1	0	0	0	0	0	1	1	1	1
60	1	7	2	1	2	2	2	1	1	0	1	1	1	1	0	0	2	0	0	0	1	0	1
61	1	7	1	2	2	2	1	1	1	0	1	1	1	1	1	0	0	0	0	0	1	0	0
62	1	7	1	1	1	1	1	1	1	0	1	1	1	1	0	0	0	0	1	0	1	0	0
63	1	7	1	1	1	1	1	2	2	0	1	1	1	1	0	0	0	0	0	0	1	0	1
64	1	7	1	1	1	1	2	1	1	0	1	1	1	1	0	0	0	0	0	2	1	0	1
65	1	7	2	2	2	2	1	4	1	0	1	1	1	1	0	0	1	0	1	0	1	1	1
66	1	7	2	2	2	1	1	1	1	0	1	1	1	1	0	0	0	0	1	1	1	0	0
67	1	7	1	1	1	1	1	1	1	0	1	1	1	1	0	0	1	0	0	0	1	0	0
68	1	7	1	2	2	5	2	1	1	0	1	1	1	1	0	0	0	0	1	0	1	0	1
69	1	7	1	1	1	2	2	0	0	0	2	1	1	1	0	1	0	0	1	0	1	1	1
70	1	7	2	2	2	2	1	1	2	0	1	1	1	1	0	0	0	0	1	0	1	0	0
71	1	7	1	1	1	1	1	1	1	0	1	1	1	1	0	0	0	0	0	0	1	0	0
72	1	7	3	2	2	2	1	1	2	0	1	1	1	1	0	0	0	0	1	1	1	0	0
73	1	7	1	1	1	2	2	1	2	0	1	1	1	1	0	0	1	0	0	0	1	0	1
74	1	7	1	1	1	1	1	1	1	0	1	1	1	1	1	0	0	0	0	0	1	0	0
75	1	7	2	2	2	2	2	1	1	0	1	1	1	1	0	0	0	0	0	0	1	0	1
76	1	7	1	2	2	2	1	1	1	0	1	1	1	1	0	0	0	0	0	1	1	0	0
77	1	7	1	1	1	1	1	1	1	0	2	1	1	1	0	0	0	0	1	0	1	1	1
78	1	7	2	1	2	1	1	1	1	0	1	1	1	1	2	0	1	0	0	0	1	0	1
79	2	7	2	2	2	2	1	0	0	1	1	1	1	1	1	0	1	0	0	0	1	0	1
80	2	7	2	2	2	2	2	4	2	0	1	1	1	1	1	0	1	0	0	0	1	1	1
81	2	7	2	2	2	2	2	3	3	0	1	1	1	1	1	0	1	0	0	0	1	0	1
82	2	7	2	1	2	2	2	1	1	0	2	2	2	1	0	0	0	0	1	1	1	1	1
83	2	7	1	1	1	1	1	1	1	0	1	1	1	1	0	0	2	0	2	0	1	0	1
84	2	7	1	1	1	1	1	1	1	0	1	1	1	1	0	0	0	0	1	1	1	0	0
85	2	7	1	1	1	3	1	1	1	0	1	1	1	1	0	0	0	0	1	0	1	0	0
86	2	7	1	1	1	1	2	1	1	0	1	1	1	1	0	0	2	0	0	0	1	0	1
87	2	7	2	2	2	1	2	3	3	0	1	1	1	1	1	0	1	0	0	0	1	0	1
88	2	7	2	2	2	2	2	1	3	0	1	1	1	1	1	0	1	0	0	0	1	0	1
89	2	7	1	1	1	1	1	3	3	0	1	1	1	1	1	0	1	0	1	0	1	0	1
90	1	7	1	2	2	5	1	2	3	0	1	1	1	1	0	0	0	0	3	3	1	0	1
91	1	7	2	2	2	3	2	0	0	0	1	1	1	1	0	0	0	0	3	2	1	0	1
92	1	7	1	1	1	1	1	1	4	0	1	1	1	1	0	0	0	0	0	0	1	0	1
93	1	7	1	1	1	1	1	2	2	0	1	1	1	1	0	0	0	0	3	1	1	0	1
94	1	7	1	1	1	5	1	1	0	0	1	1	1	1	0	0	0	0	3	0	1	0	1
95	1	7	1	1	1	1	1	3	2	0	1	1	1	1	0	0	2	0	0	0	1	0	1
96	1	7	2	2	2	1	2	2	3	0	1	1	1	1	0	0	3	0	1	0	1	1	1
97	1	7	1	1	1	1	1	1	1	0	1	1	1	1	2	0	2	0	0	0	1	0	1
98	1	7	2	1	2	5	1	3	0	0	1	1	1	1	0	0	0	0	3	3	1	0	1
99	1	7	1	1	1	1	1	1	1	0	1	1	1	1	0	0	0	0	2	1	1	0	0
100	1	7	1	1	1	2	2	2	3	0	1	1	1	1	0	0	0	0	3	0	1	0	1
101	1	7	2	3	2	1	1	2	0	0	1	1	1	1	0	0	3	0	0	0	1	1	1
102	1	7	2	4	4	5	1	0	0	0	1	1	1	1	0	0	1	0	3	0	1	0	1
103	1	7	1	1	1	1	1	1	1	0	1	1	1	1	1	0	1	1	1	1	1	0	0
104	1	7	1	1	1	1	1	1	0	0	1	1	1	1	0	0	0	0	1	1	1	0	0
105	1	7	1	1	1	5	1	1	3	0	1	1	1	1	0	0	0	0	0	0	1	0	0
106	2	7	4	4	3	3	1	0	0	0	2	1	1	1	0	0	0	0	2	1	1	1	1
107	2	7	2	2	2	2	2	1	1	0	1	1	1	1	0	0	0	0	0	2	1	0	1
108	2	7	1	3	2	2	1	0	0	1	1	1	1	1	0	0	0	0	3	3	1	0	1
109	2	7	1	1	1	1	1	1	1	0	1	1	1	1	2	0	2	0	0	0	1	0	1
110	2	7	2	2	2	2	1	2	0	1	1	1	1	1	0	1	0	0	0	0	1	0	1
111	2	7	1	1	1	1	1	1	1	0	1	1	1	1	1	0	1	0	0	0	1	0	0
112	2	7	1	1	1	1	1	1	1	0	1	1	1	1	0	0	0	0	0	3	1	0	1
113	2	7	1	1	1	1	1	1	1	0	1	1	1	1	1	0	1	0	0	0	1	0	0
114	2	7	2	2	2	5	1	1	1	1	1	1	1	1	0	0	0	0	3	0	1	0	1
115	2	7	1	1	1	1	1	1	1	0	1	1	1	1	2	0	2	0	0	0	1	0	1
116	2	7	1	1	1	1	1	1	1	0	1	1	1	1	0	0	0	0	0	1	1	0	0
117	2	7	1	1	1	1	1	1	0	1	1	1	1	1	1	1	0	1	0	0	1	0	1
118	1	7	1	1	1	1	1	0	0	0	2	1	1	1	0	0	0	0	0	0	1	1	1
119	2	7	1	1	1	1	1	1	1	0	1	1	1	1	0	0	0	0	0	0	1	0	0
120	2	7	1	1	1	1	1	0	0	0	2	1	1	1	1	0	1	0	0	0	1	1	1
121	1	7	4	4	3	3	1	1	1	0	2	1	1	1	0	0	0	0	3	2	1	1	1
122	1	7	2	2	2	2	2	0	0	0	1	1	1	1	0	0	0	0	1	0	1	0	1
123	1	7	1	1	1	1	1	1	1	0	1	1	1	1	0	0	1	0	0	0	1	0	0
124	1	7	2	1	2	1	2	1	1	0	1	1	1	1	0	0	0	0	0	0	1	0	1
125	1	7	1	1	1	2	1	1	2	0	2	1	1	1	1	0	0	0	0	0	1	1	1
126	1	7	1	1	1	1	2	1	1	0	1	1	1	1	0	0	0	0	0	0	1	0	1
127	1	7	1	1	1	1	2	1	3	0	1	1	1	1	0	0	0	0	1	1	1	0	1
128	1	7	1	1	1	1	1	1	1	0	2	1	1	1	1	0	1	0	0	0	1	1	1
129	1	7	2	2	2	1	1	1	3	0	1	1	1	1	0	0	1	0	1	0	1	0	0
130	1	7	1	1	1	2	2	1	1	0	1	1	1	1	0	0	0	0	1	1	1	0	1
131	1	7	1	1	1	1	1	1	1	0	1	1	1	1	1	0	1	0	0	0	1	0	0
132	1	7	1	1	1	1	1	1	2	0	1	1	1	1	0	0	1	0	0	0	1	0	0
133	1	7	1	1	1	1	1	1	1	0	1	1	1	1	0	0	0	0	1	0	1	0	0
134	1	7	1	1	1	1	1	1	2	0	1	1	1	1	0	0	0	0	1	1	1	0	0
135	1	7	1	1	1	1	1	1	1	0	1	1	1	1	0	0	0	0	2	0	1	0	0
136	1	7	1	1	1	1	1	1	2	0	1	1	1	1	0	0	0	0	0	0	1	0	0
137	1	7	2	1	2	2	1	1	1	0	1	1	1	1	0	0	0	0	2	2	1	0	0
138	2	7	2	2	2	1	2	1	1	0	1	1	1	1	1	0	1	0	0	0	1	0	1
139	2	7	1	1	1	3	1	1	1	0	1	1	1	1	0	0	0	0	1	1	1	0	0
140	2	7	1	1	1	1	1	1	1	0	1	1	1	1	1	0	1	0	1	0	1	0	0
141	2	7	1	1	1	1	1	1	1	0	1	1	1	1	0	0	1	0	1	0	1	0	0
142	2	7	1	1	1	2	1	1	1	0	1	1	1	1	2	0	2	0	0	0	1	0	1
143	2	7	1	1	1	1	2	1	1	0	1	1	1	1	1	0	1	0	1	0	1	0	1
144	2	7	2	2	2	2	2	1	1	0	1	1	1	1	0	0	2	0	2	0	1	0	1
145	2	7	2	2	2	1	1	1	1	0	1	1	1	1	0	0	2	0	0	0	1	0	1
146	2	7	1	1	1	1	1	1	3	0	1	1	1	1	0	0	0	0	0	0	1	0	0
147	2	7	1	1	1	2	2	2	3	0	1	1	1	1	0	0	1	0	2	0	1	0	1
148	2	7	0	1	5	1	1	1	2	0	1	1	1	1	0	0	2	0	0	0	1	0	1
149	2	7	1	1	1	1	1	3	1	0	1	1	1	1	0	0	0	0	2	1	1	0	1
150	2	7	1	1	1	1	1	1	1	0	1	1	1	1	0	0	1	0	1	0	1	0	0
151	2	7	1	1	1	1	1	1	1	0	1	1	1	1	0	0	0	0	1	1	1	0	0
152	1	8	1	1	1	2	2	3	0	0	1	1	1	1	1	0	3	0	0	0	1	1	1
153	1	8	1	1	1	1	1	2	2	0	1	1	1	1	0	0	1	0	0	0	1	0	1
154	1	8	1	1	1	1	1	0	0	0	1	1	1	1	0	0	0	0	3	0	1	0	1
155	1	8	2	2	2	2	1	3	3	0	1	1	1	1	0	0	1	0	0	0	1	0	1
156	1	8	1	1	1	3	1	1	0	0	1	1	1	1	0	0	3	0	0	0	1	1	1
157	1	8	1	1	1	1	1	2	2	0	1	1	1	1	0	0	0	0	2	0	1	0	1
158	1	8	1	1	1	5	1	1	3	0	1	1	1	1	0	0	3	0	3	0	1	1	1
159	1	8	4	4	3	3	2	0	0	1	1	1	1	1	0	0	0	0	3	2	1	1	1
160	1	8	2	1	2	2	2	3	0	0	1	1	1	1	2	0	2	0	0	0	1	0	1
161	1	8	1	1	1	1	2	2	0	0	1	1	1	1	1	0	1	0	0	0	1	0	1
162	1	8	2	1	2	2	2	2	2	0	1	1	1	1	2	0	3	0	0	0	1	1	1
163	1	8	1	1	1	1	2	0	0	0	1	1	1	1	0	0	0	0	3	0	1	0	1
164	1	8	1	2	2	4	2	2	0	0	1	1	1	1	1	0	3	0	0	0	1	1	1
165	1	8	1	1	1	1	1	2	2	0	1	1	1	1	1	0	2	0	0	0	1	0	1
166	1	8	1	2	2	2	2	2	3	0	1	1	1	1	0	0	2	0	2	0	1	0	1
167	1	8	4	1	3	1	1	2	2	0	1	1	1	1	1	0	1	0	0	0	1	1	1
168	1	8	4	1	3	5	1	0	0	0	1	1	1	1	0	0	0	0	3	3	1	1	1
169	2	8	1	1	1	3	1	1	1	0	1	1	1	1	0	0	0	0	1	1	1	0	0
170	2	8	4	1	3	3	2	0	0	0	2	1	1	1	0	0	0	0	1	1	1	1	1
171	2	8	1	2	2	1	2	0	0	0	1	1	1	1	0	0	0	0	0	2	1	0	1
172	2	8	1	4	3	5	1	0	0	0	2	1	1	1	1	0	0	0	0	0	1	1	1
173	2	8	1	1	1	2	1	2	0	0	1	1	1	1	0	0	0	0	0	3	1	0	1
174	2	8	1	1	1	1	1	0	2	0	1	1	1	1	0	0	0	0	0	0	1	0	1
175	2	8	2	2	2	2	1	1	2	0	1	1	1	1	1	0	2	0	0	0	2	1	1
176	2	8	2	2	2	5	1	3	2	0	1	1	1	1	0	0	1	0	0	0	1	0	1
177	2	8	1	1	1	5	1	1	1	0	1	1	1	1	0	0	0	0	1	0	1	0	0
178	2	8	1	2	2	3	2	1	1	0	1	1	1	1	1	0	2	0	0	0	2	1	1
179	2	8	2	2	2	2	1	4	3	0	1	1	1	1	0	0	0	0	1	1	1	1	1
180	2	8	2	3	2	2	1	1	2	0	1	1	1	1	1	0	1	0	0	0	1	0	0
181	2	8	1	1	1	1	1	1	1	0	1	1	1	1	0	0	0	0	0	0	1	0	0
182	2	8	2	2	2	2	1	3	2	0	1	1	1	1	0	0	0	0	3	1	1	0	1
183	2	8	1	1	1	1	1	1	1	0	1	1	1	1	3	0	3	0	0	0	1	1	1
184	2	8	2	2	2	2	2	3	3	0	1	1	1	1	0	0	1	0	2	0	1	0	1
185	2	8	2	2	2	2	2	2	3	0	1	1	1	1	2	0	3	0	0	0	1	1	1
186	2	8	1	1	1	1	1	2	1	0	1	1	1	1	1	0	1	0	0	0	1	0	1
187	2	8	4	4	3	3	1	0	0	0	2	1	1	1	0	0	0	0	2	2	1	1	1
188	2	8	1	1	1	1	1	2	1	0	1	1	1	1	0	0	1	0	0	0	1	0	1
189	1	8	4	4	3	3	2	1	1	0	2	1	1	1	0	0	0	0	0	0	1	1	1
190	1	8	2	2	2	5	2	1	3	0	1	1	1	1	1	0	1	0	0	0	1	0	1
191	1	8	2	2	2	2	1	3	3	0	1	1	1	1	0	0	1	0	1	0	1	0	1
192	1	8	1	1	1	1	1	1	1	0	1	1	1	1	0	0	0	0	1	1	1	0	0
193	1	8	1	1	1	1	1	1	1	0	1	1	1	1	0	0	1	0	0	0	1	0	0
194	1	8	1	1	1	5	2	1	2	0	1	1	1	1	1	0	1	0	0	0	1	0	1
195	1	8	2	2	2	1	1	1	1	0	1	1	1	1	1	0	1	0	0	0	1	0	0
196	1	8	4	4	3	3	1	1	1	0	1	1	1	1	0	0	0	0	0	0	1	1	1
197	1	8	2	2	2	2	1	3	4	0	1	1	1	1	1	0	1	0	1	1	1	0	1
198	1	8	1	2	2	2	2	1	2	0	1	1	1	1	0	0	1	0	1	0	1	0	1
199	1	8	2	2	2	2	1	3	1	0	1	1	1	1	0	0	0	0	1	0	1	0	1
200	1	8	1	1	1	5	1	1	1	0	2	1	1	1	0	0	0	0	1	0	1	1	1
201	1	8	1	1	1	1	2	2	3	0	1	1	1	1	0	0	1	0	0	0	1	0	1
202	1	8	4	4	3	3	2	1	0	0	2	2	2	1	0	0	1	0	0	0	1	1	1
203	1	8	1	1	1	1	1	1	1	0	1	1	1	1	1	0	0	0	0	0	1	0	0
204	1	8	2	2	2	2	1	1	1	0	1	1	1	1	1	0	1	0	0	0	1	0	0
205	1	8	2	1	2	1	1	2	2	0	1	1	1	1	0	0	1	0	2	0	1	0	1
206	2	8	2	1	2	3	1	1	1	0	1	1	1	1	2	0	3	0	0	0	1	1	1
207	2	8	1	2	2	3	1	1	1	0	1	1	1	1	0	0	0	0	1	1	1	0	0
208	2	8	2	2	2	1	2	1	1	0	1	1	1	1	2	0	3	0	0	0	1	1	1
209	2	8	1	1	1	5	2	1	4	0	1	1	1	1	1	0	2	0	0	0	1	0	1
210	2	8	1	1	1	2	2	1	1	0	2	1	1	1	0	0	0	0	3	2	1	1	1
211	2	8	1	1	1	5	1	1	1	0	1	1	1	1	0	0	0	0	0	0	1	0	0
212	2	8	2	2	2	2	2	1	3	0	1	1	1	1	0	0	1	0	0	0	1	0	1
213	2	8	2	2	2	2	2	1	1	0	1	1	1	1	0	0	2	0	1	0	1	0	1
214	2	8	2	2	2	1	2	2	2	0	1	1	1	1	1	0	0	0	1	0	1	0	1
215	2	8	2	2	2	5	1	3	3	1	1	1	1	1	0	0	0	0	0	0	1	0	1
216	2	8	1	1	1	3	1	2	4	0	1	1	1	1	0	0	0	0	1	1	1	0	1
217	2	8	1	1	1	1	2	1	1	0	1	1	1	1	2	0	2	0	1	0	1	0	1
218	2	8	1	1	1	1	1	1	1	0	1	1	1	1	1	0	0	0	1	0	1	0	0
219	2	8	2	2	2	2	2	1	3	0	1	1	1	1	0	0	1	0	1	0	1	0	1
220	2	8	1	1	1	1	1	1	1	0	1	1	1	1	1	0	1	0	0	0	1	0	0
221	2	8	1	1	1	5	1	1	1	1	1	1	1	1	0	0	3	0	1	0	1	1	1
222	1	8	1	1	1	1	2	1	1	0	1	1	1	1	0	0	1	0	0	0	1	0	1
223	1	8	1	1	1	1	1	1	1	0	1	1	1	1	1	0	0	0	0	0	1	0	0
224	1	8	1	1	1	1	2	1	1	0	2	1	1	1	0	0	0	0	0	0	1	1	1
225	1	8	1	1	1	1	1	1	1	0	1	1	1	1	0	0	0	0	0	0	1	0	0
226	1	8	1	1	1	1	1	1	1	0	2	1	1	1	0	1	0	0	2	0	1	1	1
227	1	8	1	1	1	1	2	1	1	0	2	1	1	1	0	1	0	0	1	0	1	1	1
228	1	8	1	1	1	1	1	1	0	1	1	1	1	1	0	0	0	0	0	0	1	0	1
229	1	7	1	1	1	1	1	1	2	0	1	1	1	1	0	0	0	0	0	1	1	0	0
230	1	7	1	2	2	2	1	1	2	0	1	1	1	1	0	0	0	0	0	0	1	0	0
231	1	7	2	2	2	2	1	1	1	0	1	1	1	1	1	0	0	0	0	1	1	0	0
232	1	7	1	1	1	1	2	1	1	0	1	1	1	1	1	0	0	0	0	0	1	0	1
233	1	7	1	1	1	1	1	1	1	0	1	1	1	1	1	0	0	0	0	2	1	0	0
234	1	7	1	1	1	1	1	1	2	0	1	1	1	1	0	0	0	0	1	0	1	0	0
235	1	7	1	1	1	1	1	1	1	0	1	1	1	1	1	0	0	0	0	0	1	0	0
236	2	7	2	2	2	2	1	4	3	0	1	1	1	1	1	0	0	0	0	1	1	1	1
237	2	7	1	1	1	1	1	1	1	0	2	1	1	1	2	0	2	0	0	0	1	1	1
238	2	7	1	1	1	2	2	2	2	0	1	1	1	1	0	0	0	0	1	1	1	0	1
239	2	7	1	1	1	2	2	2	1	0	1	1	1	1	0	0	2	0	2	0	1	0	1
240	2	7	1	1	1	1	1	1	1	0	1	1	1	1	0	0	0	0	1	1	1	0	0
241	2	7	2	2	2	2	2	2	1	0	1	1	1	1	1	0	1	0	0	0	1	0	1
242	2	7	2	2	2	5	2	1	2	0	2	1	1	1	2	0	2	0	0	0	1	1	1
243	2	7	2	2	2	1	1	3	2	0	1	1	1	1	0	0	2	0	1	0	1	0	1
244	2	7	1	1	1	1	1	1	1	0	1	1	1	1	0	0	0	0	1	1	1	0	0
245	2	7	2	2	2	2	2	1	3	0	1	1	1	1	1	0	2	0	0	0	1	0	1
246	2	7	2	2	2	2	1	2	3	0	1	1	1	1	0	0	2	0	1	0	1	0	1
247	1	7	1	1	1	1	1	1	1	0	2	2	2	1	0	0	0	0	1	1	1	1	1
248	1	7	1	2	2	4	2	2	2	0	2	1	1	1	2	0	1	0	0	0	1	1	1
249	1	8	1	1	1	2	1	1	1	0	1	1	1	1	0	0	0	0	0	1	1	0	0
250	1	8	2	2	2	2	1	1	1	0	1	1	1	1	0	0	0	0	3	3	1	0	1
251	1	8	1	1	1	1	1	0	0	0	2	1	1	1	0	0	1	0	1	0	1	1	1
252	1	8	2	1	2	5	1	2	2	0	1	1	1	1	0	0	0	0	0	0	1	0	1
253	1	8	2	2	2	5	1	1	3	0	1	1	1	1	1	0	0	0	0	0	1	0	0
254	1	8	1	2	2	5	1	1	3	0	1	1	1	1	0	0	2	0	0	0	1	0	1
255	1	8	1	1	1	1	2	1	2	0	1	1	1	1	1	0	2	0	0	0	1	0	1
256	1	8	1	1	1	1	1	2	2	0	1	1	1	1	0	0	0	0	0	0	1	0	1
257	1	8	2	2	2	5	1	4	4	0	1	1	1	1	1	0	1	0	0	0	1	1	1
258	1	8	2	2	2	2	2	3	3	0	1	1	1	1	1	0	2	0	0	0	1	0	1
259	1	8	1	1	1	1	1	1	1	0	1	1	1	1	0	0	1	0	0	0	1	0	0
260	1	8	2	1	2	1	1	0	0	1	2	1	1	1	0	0	0	0	0	0	1	1	1
261	1	8	1	2	2	2	1	1	3	0	1	1	1	1	2	0	0	0	0	0	1	0	1
262	1	8	1	1	1	5	1	1	1	0	1	1	1	1	0	0	0	0	0	0	1	0	0
263	1	8	1	1	1	1	1	1	1	0	1	1	1	1	2	0	1	0	0	0	1	0	1
264	1	8	1	2	2	2	2	1	1	0	2	1	1	1	0	0	0	0	1	0	1	1	1
265	2	8	2	2	2	2	1	3	3	0	1	1	1	1	1	0	2	0	0	0	1	0	1
266	2	8	2	2	2	3	2	3	2	0	1	1	1	1	2	0	2	0	0	0	1	0	1
267	2	8	1	1	1	1	2	0	0	0	2	1	1	1	2	0	0	0	0	2	1	1	1
268	2	8	2	2	2	2	1	1	4	0	1	1	1	1	1	0	0	0	0	0	1	0	1
269	2	8	2	2	2	2	1	2	1	0	1	1	1	1	0	0	0	0	1	1	1	0	1
270	2	8	2	1	2	1	1	1	1	0	1	1	1	1	2	0	2	0	0	0	1	0	1
271	2	8	2	2	2	2	2	2	3	0	1	1	1	1	0	0	0	0	1	0	1	0	1
272	2	8	2	2	2	1	1	3	2	0	1	1	1	1	0	0	1	0	3	0	1	0	1
273	2	8	2	2	2	5	2	4	3	0	1	1	1	1	1	0	1	0	0	0	1	1	1
274	2	8	1	1	1	1	1	1	1	0	1	1	1	1	1	0	0	0	0	0	1	0	0
275	2	8	1	1	1	5	2	1	1	0	1	1	1	1	0	0	1	0	1	0	1	0	1
276	2	8	1	1	1	5	1	1	1	0	1	1	1	1	0	0	0	0	2	2	1	0	0
277	2	8	1	1	1	1	1	1	1	0	2	1	1	1	0	0	2	0	0	0	1	1	1
278	2	8	1	1	1	5	1	2	1	1	1	1	1	1	1	0	1	0	0	0	1	0	1
279	2	8	1	1	1	5	2	2	1	0	1	1	1	1	1	0	1	0	1	1	1	0	1
280	2	8	1	2	2	2	2	2	2	0	1	1	1	1	1	0	2	0	0	0	1	0	1
281	2	8	1	1	1	1	1	1	1	0	1	1	1	1	0	0	0	0	1	1	1	0	0
282	2	8	2	2	2	2	1	4	4	0	1	1	1	1	2	0	2	0	0	0	1	1	1
283	2	8	1	1	1	5	2	2	2	0	1	1	1	1	0	0	0	0	1	0	1	0	1
284	1	8	2	2	2	2	1	0	0	0	1	1	1	1	1	0	0	0	0	0	1	0	1
285	1	8	1	1	1	1	1	1	1	0	1	1	1	1	0	0	0	0	0	0	1	0	0
286	1	8	5	1	3	3	1	0	0	0	2	2	2	1	1	0	0	0	0	0	1	1	1
287	1	8	1	2	2	5	1	2	2	0	1	1	1	1	1	0	3	0	0	0	1	1	1
288	1	8	2	2	2	1	1	1	3	0	1	1	1	1	0	0	0	0	0	0	1	0	0
289	1	8	3	2	2	2	2	0	0	0	2	1	1	1	0	0	0	0	0	0	1	1	1
290	1	8	4	4	3	3	1	0	0	0	1	1	1	1	1	0	1	0	0	0	1	1	1
291	1	8	2	2	2	2	1	1	3	0	1	1	1	1	1	0	0	0	0	0	1	0	0
292	1	8	2	1	2	5	2	3	0	1	1	1	1	1	0	0	1	0	1	0	1	0	1
293	1	8	2	1	2	1	1	1	1	1	1	1	1	1	0	0	0	0	1	0	1	0	1
294	1	8	2	2	2	2	2	4	4	0	1	1	1	1	0	0	0	0	2	1	1	1	1
295	1	8	4	4	3	3	2	0	0	0	2	1	1	1	0	0	0	0	0	1	1	1	1
296	1	8	1	1	1	3	1	1	1	1	1	1	1	1	0	0	0	0	1	2	1	0	1
297	1	8	1	1	1	1	1	1	1	0	1	1	1	1	0	0	0	0	0	0	1	0	0
298	1	8	2	1	2	1	1	1	1	0	1	2	1	1	0	0	0	0	1	0	1	1	1
299	1	8	1	1	1	1	1	1	1	0	1	1	1	1	0	0	0	0	1	1	1	0	0
300	1	8	2	2	2	1	1	1	2	0	1	1	1	1	1	0	0	0	0	0	1	0	0
301	1	8	3	3	2	2	1	1	1	0	1	1	1	1	0	0	0	0	0	0	1	0	0
302	1	8	1	2	2	2	2	1	1	0	1	1	1	1	0	0	0	0	0	0	1	0	1
303	2	8	2	2	2	5	2	3	3	0	1	1	1	1	1	0	2	0	0	0	1	0	1
304	2	8	1	1	1	1	1	1	1	0	1	1	1	1	0	0	1	0	0	0	1	0	0
305	2	8	1	3	2	1	1	1	0	1	1	1	1	1	0	0	0	0	0	0	1	0	1
306	2	8	1	1	1	1	1	1	1	0	1	1	1	1	0	0	1	0	1	0	1	0	0
307	2	8	1	1	1	5	2	1	1	0	2	1	1	1	2	0	0	0	0	0	1	1	1
308	2	8	2	2	2	2	1	1	1	0	1	1	1	1	0	0	2	0	1	0	1	0	1
309	2	8	1	2	2	1	2	2	2	0	1	1	1	1	1	0	2	0	0	0	1	0	1
310	2	8	2	1	2	2	1	3	2	0	1	1	1	1	1	0	1	0	0	0	1	0	1
311	2	8	2	2	2	2	1	3	3	1	1	1	1	1	2	0	1	0	1	1	1	0	1
312	2	8	1	1	1	3	2	2	2	0	1	1	1	1	0	0	1	0	0	0	1	0	1
313	2	8	2	2	2	2	1	1	4	0	1	1	1	1	1	0	1	0	0	0	1	0	1
314	2	8	2	2	2	2	2	2	2	0	1	1	1	1	0	0	2	0	2	0	1	0	1
315	2	8	1	1	1	3	2	1	1	0	1	1	1	1	0	0	2	0	2	0	1	0	1
316	2	8	2	2	2	5	1	3	2	0	1	1	1	1	0	0	1	0	1	0	1	0	1
317	2	8	2	2	2	5	1	2	3	0	1	1	1	1	0	0	2	0	1	0	1	0	1
318	1	9	1	1	1	1	1	4	3	0	1	1	1	1	0	0	0	0	3	3	1	1	1
319	1	9	1	2	2	5	1	1	4	0	1	1	1	1	0	0	3	0	3	0	1	1	1
320	1	8	1	2	2	3	2	0	0	0	2	1	1	1	1	0	2	0	0	0	1	1	1
321	1	9	1	1	1	1	2	0	0	0	1	1	1	1	0	0	0	0	3	3	1	0	1
322	1	9	2	1	2	1	1	0	0	1	1	1	1	1	0	0	1	0	3	0	1	0	1
323	1	9	2	2	2	4	2	1	0	0	1	1	1	1	0	0	0	0	3	0	1	0	1
324	1	9	1	1	1	2	1	3	3	0	1	1	1	1	0	0	2	0	3	0	1	0	1
325	1	9	1	1	1	2	2	0	0	0	1	1	1	1	0	0	0	0	0	0	1	0	1
326	1	9	1	1	1	5	2	0	3	0	1	1	1	1	0	0	0	0	1	3	1	0	1
327	1	9	1	1	1	5	1	0	2	1	1	1	1	1	0	0	0	0	3	0	2	1	1
328	1	9	2	2	2	2	1	3	0	0	1	1	1	1	1	0	3	0	0	0	1	1	1
329	1	9	1	1	1	1	2	1	1	0	1	1	1	1	1	0	3	0	0	0	1	1	1
330	1	9	1	1	1	1	1	1	1	0	1	1	1	1	1	0	1	0	0	0	1	0	0
331	1	9	1	3	2	1	1	3	0	1	1	1	1	1	0	0	0	0	0	3	1	0	1
332	2	9	1	1	1	1	1	3	1	0	1	1	1	1	0	0	0	0	3	1	1	0	1
333	2	9	4	4	3	1	2	1	1	0	1	1	1	1	1	0	1	0	0	0	1	1	1
334	1	9	2	2	2	2	1	2	1	0	1	1	1	1	1	0	1	0	0	0	1	0	1
335	2	9	2	2	2	2	2	1	1	0	1	2	2	1	1	0	0	0	0	0	1	1	1
336	2	9	1	1	1	1	1	1	2	0	1	1	1	1	2	0	2	0	0	0	1	0	1
337	2	9	1	1	1	4	2	1	1	0	1	1	1	1	1	0	1	0	0	0	1	0	1
338	2	9	1	1	1	1	1	1	1	0	1	1	1	1	1	0	1	0	0	0	1	0	0
339	2	9	2	2	2	5	1	1	3	0	1	1	1	1	1	0	1	0	0	0	1	0	0
340	2	9	4	4	3	1	1	0	0	0	2	1	1	1	0	0	0	0	0	0	1	1	1
341	2	9	1	1	1	1	1	1	1	0	1	1	1	1	2	0	2	0	0	0	1	0	1
342	2	9	1	1	1	1	1	1	1	0	1	1	1	1	0	0	0	0	0	0	1	0	0
343	2	9	1	1	1	1	1	1	1	0	1	1	1	1	1	0	1	0	0	0	1	0	0
344	1	9	1	1	1	1	1	1	1	0	1	1	1	1	1	0	1	0	0	0	1	0	0
345	1	9	1	1	1	1	1	1	1	0	1	1	1	1	1	0	1	0	0	0	1	0	0
346	2	9	1	1	1	1	1	1	4	0	1	1	1	1	1	0	1	0	0	0	1	0	1
347	1	9	1	1	1	1	2	0	1	1	1	1	1	1	0	0	3	0	0	0	1	1	1
348	1	9	2	2	2	1	1	1	2	0	1	1	1	1	0	0	2	0	0	0	1	0	1
349	1	9	1	1	1	3	2	0	1	1	1	1	1	1	0	0	0	0	0	0	1	0	1
350	1	9	1	1	1	1	2	0	1	1	1	1	1	1	0	0	0	0	0	0	1	0	1
351	1	9	1	1	1	2	1	3	2	0	1	1	1	1	1	0	1	0	0	0	1	0	1
352	1	9	1	1	1	2	2	2	2	0	1	1	1	1	1	0	0	0	0	0	1	0	1
353	1	9	1	1	1	2	2	4	2	0	1	1	1	1	0	0	0	0	0	1	1	1	1
354	1	9	1	1	1	1	1	0	0	0	1	1	1	1	1	0	2	0	0	0	1	0	1
355	1	9	1	1	1	1	1	0	0	0	1	1	1	1	1	0	2	0	0	0	2	1	1
356	1	9	1	1	1	1	1	0	0	0	1	1	1	1	1	0	1	0	0	0	1	0	1
357	1	9	1	1	1	3	2	1	1	0	2	1	1	1	2	0	2	0	0	0	1	1	1
358	1	9	1	3	2	1	1	0	3	0	1	1	1	1	0	0	0	0	3	0	1	0	1
359	1	9	1	1	1	1	1	0	0	0	2	1	1	1	3	0	1	0	0	0	1	1	1
360	1	9	2	2	2	1	2	0	0	0	1	1	1	1	0	0	0	0	0	0	1	0	1
361	1	9	1	2	2	5	2	4	2	0	1	1	1	1	0	0	0	0	3	3	1	1	1
362	1	9	1	2	2	5	2	0	0	0	1	1	1	1	0	0	0	0	3	0	1	0	1
363	1	9	1	1	1	1	1	2	2	0	1	1	1	1	0	0	1	0	0	0	1	0	1
364	1	9	1	1	1	5	1	2	2	0	1	1	1	1	0	0	0	0	1	2	1	0	1
365	1	9	2	1	2	2	1	2	3	0	1	1	1	1	0	0	0	0	0	0	1	0	1
366	2	9	4	4	3	5	1	0	0	0	1	1	1	1	1	0	1	0	0	0	1	1	1
367	2	9	1	1	1	1	1	1	1	0	1	1	1	1	1	0	1	0	0	0	1	0	0
368	2	9	1	1	1	5	1	1	1	0	1	1	1	1	0	0	0	0	0	0	1	0	0
369	2	9	2	2	2	5	1	1	1	0	1	1	1	1	2	0	1	0	0	0	1	0	1
370	2	9	1	1	1	5	1	1	2	0	1	1	1	1	0	0	0	0	3	3	1	0	1
371	2	9	1	1	1	1	1	2	2	0	1	1	1	1	1	0	1	0	0	0	1	0	1
372	2	9	1	1	1	5	1	1	1	0	1	1	1	1	0	0	0	0	0	0	1	0	0
373	2	9	1	1	1	1	1	2	3	0	1	1	1	1	1	0	1	0	0	0	1	0	1
374	2	9	1	2	2	2	2	2	1	0	1	2	2	1	1	0	1	0	0	0	1	1	1
375	2	9	4	4	3	5	1	1	1	0	1	1	1	1	0	0	0	0	2	2	1	1	1
376	2	9	4	4	3	5	1	0	0	1	1	1	1	1	0	0	0	0	0	0	1	1	1
377	2	9	4	4	3	3	2	1	1	0	1	1	1	1	0	0	0	0	1	1	1	1	1
378	2	9	1	1	1	1	1	2	3	0	1	1	1	1	0	0	0	0	0	0	1	0	1
379	2	9	4	4	3	5	1	0	0	1	1	1	1	1	0	0	0	0	0	0	1	1	1
380	2	9	1	2	2	5	2	3	2	0	1	1	1	1	1	0	0	0	0	0	1	0	1
381	1	9	1	1	1	4	1	2	2	0	1	1	1	1	0	0	1	0	0	0	1	0	1
382	1	9	1	1	1	2	2	2	0	0	2	1	1	1	0	0	3	0	1	0	1	1	1
383	1	9	1	1	1	2	2	2	4	0	1	1	1	1	1	0	1	0	0	0	1	0	1
384	1	9	1	1	1	1	1	2	0	0	1	1	1	1	0	0	0	0	3	0	1	0	1
385	1	9	2	2	2	2	2	0	0	0	1	1	1	1	0	0	2	0	0	0	1	0	1
386	1	9	1	1	1	1	1	1	1	0	1	1	1	1	0	0	0	0	0	0	1	0	0
387	1	9	1	1	1	5	1	0	0	0	1	1	1	1	0	0	0	0	3	0	1	0	1
388	1	9	2	2	2	2	1	2	2	0	1	1	1	1	2	0	2	0	0	0	1	0	1
389	1	9	1	1	1	5	2	0	3	0	1	1	1	1	0	0	2	0	3	0	1	0	1
390	1	9	2	2	2	3	1	1	0	0	1	1	1	1	0	0	3	0	0	0	1	1	1
391	1	9	1	1	1	5	2	2	2	0	1	1	1	1	0	0	3	0	3	0	1	1	1
392	1	9	1	2	2	1	1	2	3	0	1	1	1	1	0	0	0	0	1	0	1	0	1
393	1	9	1	1	1	5	2	2	3	0	1	1	1	1	0	0	0	0	0	3	1	0	1
394	1	9	2	2	2	2	2	1	0	0	1	1	1	1	0	0	0	0	0	0	1	0	1
395	1	9	4	4	3	1	1	1	1	0	1	1	1	1	0	0	0	0	0	0	1	1	1
396	2	9	2	1	2	2	1	1	3	0	1	1	1	1	1	0	1	0	0	0	1	0	0
397	2	9	1	1	1	1	1	2	2	0	1	1	1	1	1	0	3	0	0	0	1	1	1
398	2	9	2	2	2	5	1	4	4	0	1	1	1	1	0	0	0	0	2	0	1	1	1
399	2	9	1	1	1	1	1	2	1	0	1	1	1	1	1	0	1	0	0	0	1	0	1
400	2	9	1	1	1	5	1	1	1	0	1	1	1	1	1	0	1	0	0	0	2	1	1
401	2	9	1	1	1	1	2	1	1	0	1	1	1	1	0	0	0	0	0	0	1	0	1
402	2	9	2	2	2	5	1	2	3	0	1	1	1	1	1	0	1	0	0	0	1	0	1
403	2	9	1	1	1	5	1	1	1	0	1	1	1	1	0	0	0	0	0	0	1	0	0
404	2	9	1	1	1	5	1	1	2	0	1	1	1	1	1	0	1	0	0	0	1	0	0
405	2	9	2	2	2	2	1	2	3	0	1	1	1	1	3	0	3	0	0	0	1	1	1
406	2	9	1	1	1	5	1	1	1	0	1	1	1	1	1	0	1	0	0	0	1	0	0
407	2	9	1	1	1	1	1	1	1	0	1	1	1	1	1	0	1	0	0	0	1	0	0
408	2	9	1	1	1	5	1	1	1	0	1	1	1	1	1	0	1	0	2	2	1	0	0
409	2	9	2	2	2	5	1	2	1	0	1	1	1	1	0	0	0	0	3	3	1	0	1
410	2	9	5	5	3	5	1	4	2	0	1	1	1	1	1	0	1	0	0	0	1	1	1
411	2	9	4	4	3	5	1	1	1	0	1	1	1	1	0	0	0	0	0	0	1	1	1
412	1	9	4	4	3	1	2	1	1	0	1	1	1	1	0	0	0	0	1	2	1	1	1
413	2	9	1	1	1	1	1	1	1	0	1	1	1	1	0	0	0	0	0	0	1	0	0
414	1	9	1	1	1	2	1	2	2	0	1	1	1	1	0	0	0	0	3	3	1	0	1
415	1	9	1	1	1	5	1	2	0	0	1	1	1	1	0	0	2	0	3	0	1	0	1
416	1	9	2	2	2	2	1	3	2	0	1	1	1	1	0	0	0	0	0	0	1	0	1
417	1	9	1	1	1	2	1	3	4	0	1	1	1	1	0	0	3	0	0	0	1	1	1
418	1	9	2	1	2	3	2	0	0	0	2	1	1	1	1	0	1	0	0	0	1	1	1
419	1	9	1	1	1	5	1	0	0	0	1	1	1	1	0	0	0	0	0	3	1	0	1
420	1	9	2	1	2	1	1	2	0	0	1	1	1	1	2	0	3	0	0	0	1	1	1
421	1	9	1	1	1	1	1	0	3	0	1	1	1	1	0	0	0	0	0	0	1	0	1
422	1	9	1	3	2	2	2	4	0	0	1	1	1	1	2	0	3	0	0	0	1	1	1
423	1	9	2	1	2	5	1	0	0	0	1	1	1	1	2	0	0	0	0	3	1	0	1
424	1	9	1	1	1	5	2	0	0	0	1	1	1	1	0	0	0	0	3	0	1	0	1
425	1	9	4	4	3	3	2	0	0	0	2	1	1	1	0	0	0	0	3	3	1	1	1
426	1	9	1	1	1	5	2	1	1	0	2	1	1	1	2	0	0	0	0	0	1	1	1
427	1	9	2	2	2	1	1	0	2	0	1	1	1	1	0	0	0	0	0	3	1	0	1
428	1	9	2	2	2	5	1	1	1	0	1	1	1	1	0	0	0	0	3	3	1	0	1
429	1	9	1	1	1	1	2	0	3	0	1	1	1	1	1	0	3	0	0	0	1	1	1
430	1	9	1	1	1	1	2	2	2	0	1	1	1	1	1	0	1	0	0	0	1	0	1
431	1	9	1	1	1	1	1	2	0	0	1	1	1	1	0	0	1	0	3	0	1	0	1
432	2	9	2	2	2	2	2	3	3	0	1	1	1	1	1	0	2	0	0	0	1	0	1
433	2	9	1	1	1	2	2	2	2	0	1	2	2	1	0	0	0	2	1	0	1	1	1
434	2	9	1	1	1	1	2	1	1	0	1	2	2	1	1	0	1	0	0	0	1	1	1
435	2	9	1	1	1	3	1	3	2	0	1	1	1	1	0	0	0	0	3	3	1	0	1
436	2	9	2	2	2	2	2	1	1	0	1	1	1	1	0	0	0	0	0	1	1	0	1
437	2	9	2	1	2	2	1	3	2	0	1	1	1	1	1	0	1	0	0	0	1	0	1
438	2	9	4	1	3	3	2	1	1	0	1	1	1	1	1	0	2	0	0	0	1	1	1
439	2	9	1	1	1	2	2	2	2	0	1	1	1	1	1	0	0	0	1	0	1	0	1
440	2	9	4	1	3	5	1	1	1	0	1	1	1	1	2	0	1	0	0	0	1	1	1
441	2	9	2	2	2	2	2	1	2	0	1	1	1	1	0	0	0	0	0	0	1	0	1
442	2	9	1	1	1	3	2	1	1	0	2	1	1	1	1	0	2	0	0	0	1	1	1
443	2	9	1	4	3	3	1	1	1	0	1	1	1	1	1	0	1	0	0	0	1	1	1
444	2	9	1	2	2	1	1	2	1	0	1	1	1	1	1	0	1	0	0	0	1	0	1
445	2	9	1	1	1	2	1	3	3	0	1	1	1	1	0	0	0	0	3	2	1	0	1
446	2	9	2	2	2	2	1	1	1	0	1	1	1	1	0	0	0	0	0	0	1	0	0
447	2	9	2	2	2	5	1	2	2	0	1	1	1	1	0	0	0	0	1	0	1	0	1
448	2	9	4	4	3	1	1	3	3	0	1	1	1	1	0	0	0	0	3	1	1	1	1
449	1	7	2	2	2	2	1	1	1	0	1	1	1	1	0	0	0	0	1	1	1	0	0
450	1	8	1	1	1	5	2	1	1	0	1	1	1	1	0	0	0	0	1	0	1	0	1
451	1	8	1	2	2	4	2	1	1	0	1	1	1	1	0	0	0	0	0	0	1	0	1
452	1	8	2	2	2	2	1	3	3	0	1	1	1	1	0	0	0	0	1	1	1	0	1
453	1	8	1	1	1	1	1	1	1	0	1	1	1	1	0	0	0	0	2	0	1	0	0
454	1	8	1	1	1	2	2	1	1	0	1	1	1	1	2	0	2	0	0	0	1	0	1
455	1	8	1	1	1	1	1	1	1	0	1	1	1	1	0	0	0	0	0	0	1	0	0
456	1	8	2	2	2	5	2	1	1	0	1	1	1	1	0	0	0	0	0	0	1	0	1
457	1	8	2	2	2	5	2	1	2	0	1	1	1	1	0	0	0	0	1	1	1	0	1
458	1	8	1	1	1	1	1	1	1	0	1	1	1	1	0	0	0	0	0	0	1	0	0
459	1	8	1	1	1	1	1	1	2	0	1	1	1	1	2	0	1	0	0	0	1	0	1
460	1	8	3	2	2	2	1	2	3	0	1	1	1	1	3	0	3	0	0	0	1	1	1
461	1	8	3	1	2	2	2	1	1	0	1	1	1	1	2	0	1	0	0	0	1	0	1
462	1	8	2	2	2	1	1	1	1	0	1	1	1	1	0	0	0	0	0	1	1	0	0
463	1	8	2	2	2	2	1	2	2	0	1	1	1	1	0	0	0	0	0	0	1	0	1
464	1	8	2	1	2	2	1	1	1	0	1	1	1	1	0	0	0	0	1	1	1	0	0
465	1	8	1	1	1	1	2	1	1	0	1	1	1	1	2	0	2	0	0	0	1	0	1
466	2	8	4	1	3	4	1	1	1	0	1	1	1	1	1	0	0	0	0	2	1	1	1
467	2	8	1	2	2	5	1	1	3	0	1	1	1	1	0	0	1	0	0	0	1	0	0
468	2	8	2	1	2	2	2	1	1	0	1	1	1	1	2	0	1	0	0	0	1	0	1
469	2	8	1	1	1	1	1	2	2	0	1	1	1	1	0	0	2	0	0	3	1	0	1
470	2	8	2	2	2	2	1	2	2	0	1	1	1	1	0	0	0	0	0	3	1	0	1
471	2	8	1	1	1	2	1	2	2	0	1	1	1	1	0	0	0	0	2	3	1	0	1
472	2	8	4	5	3	3	2	1	1	0	2	1	1	1	1	0	0	0	0	0	1	1	1
473	2	8	2	2	2	2	1	2	4	0	1	1	1	1	2	0	0	0	0	1	1	0	1
474	2	8	1	1	1	5	2	1	1	0	1	1	1	1	0	0	0	0	0	3	1	0	1
475	2	8	1	1	1	5	2	1	1	0	1	1	1	1	0	0	0	0	3	3	1	0	1
476	2	8	2	2	2	5	1	1	4	0	1	1	1	1	1	0	1	0	0	0	1	0	1
477	2	8	1	1	1	5	2	1	3	0	2	1	1	1	0	0	0	2	3	0	1	1	1
478	2	8	2	1	2	2	1	1	1	0	1	1	1	1	0	0	0	1	2	0	1	0	0
479	2	8	2	2	2	5	2	2	3	0	1	1	1	1	0	0	0	0	1	2	1	0	1
480	2	8	1	2	2	5	2	1	1	0	1	1	1	1	1	0	0	0	0	2	1	0	1
481	2	8	1	2	2	1	2	3	2	0	1	1	1	1	1	0	0	2	0	0	1	0	1
482	2	8	1	4	3	2	1	2	1	0	1	1	1	1	0	0	0	0	1	3	1	1	1
483	2	8	1	1	1	1	1	1	1	0	1	1	1	1	1	0	0	1	0	0	1	0	0
484	2	8	2	2	2	5	1	4	2	0	1	1	1	1	1	0	0	3	0	0	1	1	1
485	1	9	2	1	2	2	2	2	1	0	1	1	1	1	2	0	1	0	0	0	1	0	1
486	1	9	2	2	2	5	2	1	1	0	1	1	1	1	0	0	2	0	3	0	1	0	1
487	1	9	1	1	1	2	2	2	1	0	1	1	1	1	0	0	0	0	0	3	1	0	1
488	1	9	1	1	1	2	1	2	3	0	1	1	1	1	0	0	0	0	0	2	1	0	1
489	1	9	1	1	1	1	1	3	3	0	1	1	1	1	0	0	1	0	0	0	1	0	1
490	1	9	1	1	1	5	2	1	1	0	1	1	1	1	0	0	0	0	3	0	1	0	1
491	1	9	2	2	2	5	2	3	1	0	1	1	1	1	0	0	0	0	0	3	1	0	1
492	1	9	1	1	1	4	2	1	1	0	2	1	1	1	3	0	0	2	0	0	1	1	1
493	1	9	1	1	1	2	2	2	3	0	1	1	1	1	0	0	0	0	3	3	1	0	1
494	1	9	1	4	3	3	2	2	1	0	2	1	1	1	2	0	2	0	0	0	1	1	1
495	1	9	5	1	3	3	2	1	1	0	2	1	1	1	0	0	0	0	1	1	1	1	1
496	1	9	4	1	3	5	1	1	1	0	1	1	1	1	0	0	0	0	3	3	1	1	1
497	1	9	2	1	2	5	1	1	1	0	2	1	1	1	0	0	0	0	2	0	1	1	1
498	1	9	2	2	2	2	1	1	4	0	1	1	1	1	3	0	3	0	0	0	1	1	1
499	1	9	2	2	2	5	1	1	1	0	1	1	1	1	0	0	0	0	3	0	1	0	1
500	2	9	4	4	3	3	1	1	1	0	2	1	1	1	1	0	1	0	0	0	1	1	1
501	2	9	1	2	2	2	2	1	1	0	1	1	1	1	1	0	1	0	0	0	1	0	1
502	2	9	2	2	2	2	1	1	2	0	1	1	1	1	0	0	0	0	0	0	1	0	0
503	2	9	2	2	2	1	1	1	1	0	1	1	1	1	0	0	0	0	0	0	1	0	0
504	2	9	1	1	1	2	1	2	1	0	1	1	1	1	0	0	1	0	0	0	1	0	1
505	2	9	1	1	1	1	1	1	1	0	1	1	1	1	1	0	1	0	0	0	1	0	0
506	2	9	2	1	2	5	1	1	2	0	1	1	1	1	0	0	0	0	0	0	1	0	0
507	2	9	1	1	1	2	1	1	1	0	1	1	1	1	0	0	0	0	0	0	1	0	0
508	2	9	1	1	1	1	1	1	2	0	1	1	1	1	0	0	0	0	2	0	1	0	0
509	2	9	2	2	2	5	1	2	2	0	1	1	1	1	0	0	0	0	0	0	1	0	1
510	2	9	1	2	2	2	1	2	2	0	1	1	1	1	1	0	1	0	0	0	1	0	1
511	2	9	1	1	1	5	1	1	1	0	1	1	1	1	0	0	1	0	0	0	1	0	0
512	2	9	1	1	1	5	2	1	1	0	1	1	1	1	0	0	0	0	1	0	1	0	1
513	2	9	2	2	2	2	1	1	2	0	1	1	1	1	0	0	1	0	0	0	1	0	0
514	2	9	1	1	1	5	1	1	1	0	1	1	1	1	0	0	0	0	0	0	1	0	0
515	1	9	1	1	1	1	1	1	1	0	1	1	1	1	1	0	0	0	0	0	1	0	0
516	2	9	1	1	1	5	2	1	1	0	1	1	1	1	1	0	0	0	0	0	1	0	1
517	2	9	2	2	2	5	1	2	3	0	1	1	1	1	0	0	0	0	0	0	1	0	1
518	1	9	1	1	1	1	1	1	3	0	1	1	1	1	0	0	0	2	0	0	1	0	1
519	1	7	2	2	2	3	1	1	1	0	1	2	2	1	1	0	0	0	0	0	1	1	1
520	1	7	1	1	1	1	1	1	1	0	1	1	1	1	0	0	0	0	0	0	1	0	0
521	1	7	2	2	2	2	1	1	3	0	1	1	1	1	0	0	0	0	1	0	1	0	0
522	1	7	1	1	1	3	1	1	1	0	1	1	1	1	0	0	0	0	2	0	1	0	0
523	1	7	1	1	1	1	1	1	1	0	1	1	1	1	0	0	0	0	1	1	1	0	0
524	1	7	5	1	3	3	1	1	1	0	1	1	1	1	0	0	0	0	0	0	1	1	1
525	1	7	2	2	2	2	1	2	2	0	1	1	1	1	0	0	0	0	1	0	1	0	1
526	1	7	2	2	2	2	1	2	2	0	1	1	1	1	0	0	0	0	1	1	1	0	1
527	1	7	1	1	1	1	1	1	1	0	1	1	1	1	0	0	0	0	0	0	1	0	0
528	1	7	1	1	1	5	1	1	1	0	2	1	1	1	0	0	2	0	1	0	1	1	1
529	1	7	1	1	1	1	1	1	1	0	1	1	1	1	0	0	1	0	1	0	1	0	0
530	1	7	2	2	2	1	1	1	1	0	1	1	1	1	0	0	2	0	1	0	1	0	1
531	1	7	1	1	1	3	1	1	1	0	1	1	1	1	0	0	0	0	2	1	1	0	0
532	1	7	1	1	1	1	1	1	1	0	1	1	1	1	0	0	0	0	1	0	1	0	0
533	1	7	1	1	1	1	1	1	1	0	1	1	1	1	0	0	0	0	0	0	1	0	0
534	1	7	1	1	1	1	2	1	1	0	2	1	1	1	0	0	0	0	1	2	1	1	1
535	2	7	1	4	3	5	2	2	1	0	1	1	1	1	0	0	0	0	3	3	1	1	1
536	2	7	1	1	1	1	1	1	2	0	1	1	1	1	0	0	1	0	3	0	1	0	1
537	2	7	1	1	1	1	1	1	1	0	1	1	1	1	0	0	0	0	2	1	1	0	0
538	2	7	1	2	2	1	2	1	1	0	2	1	1	1	0	0	1	0	0	0	1	1	1
539	2	7	2	2	2	2	1	1	1	0	1	1	1	1	0	0	1	0	1	0	1	0	0
540	2	7	1	1	1	5	2	1	1	0	1	1	1	1	0	0	0	0	1	0	1	0	1
541	2	7	4	1	3	1	2	1	3	0	1	1	1	1	1	0	0	0	0	0	1	1	1
542	2	7	2	1	2	2	1	4	1	0	1	1	1	1	2	0	3	0	0	0	1	1	1
543	2	7	1	1	1	2	1	1	3	0	1	1	1	1	1	0	1	0	0	0	1	0	0
544	2	7	1	1	1	1	2	1	1	0	1	1	1	1	0	0	0	0	0	0	1	0	1
545	2	8	1	1	1	1	1	1	1	1	1	1	1	1	0	0	1	0	0	0	1	0	1
546	1	7	1	1	1	2	1	2	2	0	1	1	1	1	0	0	0	0	0	1	1	0	1
547	1	8	1	1	1	1	1	3	3	0	1	1	1	1	0	0	0	0	3	1	1	0	1
548	1	8	2	1	2	5	2	1	3	0	1	1	1	1	0	0	0	0	0	3	1	0	1
549	1	8	4	4	3	2	2	1	2	0	1	1	1	1	0	0	0	0	0	1	1	1	1
550	1	8	2	2	2	2	2	2	3	0	1	1	1	1	0	0	0	1	0	0	1	0	1
551	1	8	1	1	1	1	1	1	1	1	1	1	1	1	3	0	2	0	0	0	1	1	1
552	1	8	1	1	1	5	2	1	3	0	1	1	1	1	3	0	0	0	0	0	1	1	1
553	1	8	2	2	2	2	2	1	2	0	1	1	1	1	0	0	0	0	1	1	1	0	1
554	1	8	1	1	1	3	1	4	1	0	1	1	1	1	1	0	2	0	0	0	1	1	1
555	1	8	1	1	1	1	1	1	2	0	1	1	1	1	1	0	2	0	0	0	1	0	1
556	1	8	1	1	1	1	1	1	2	0	1	1	1	1	1	0	2	0	0	0	1	0	1
557	1	8	2	1	2	2	1	2	2	1	1	1	1	1	3	0	1	0	0	0	1	1	1
558	1	8	1	1	1	3	2	2	2	0	1	1	1	1	0	0	1	0	0	0	1	0	1
559	1	8	1	1	1	2	2	3	1	0	1	1	1	1	2	0	0	2	0	0	1	0	1
560	1	8	4	1	3	1	2	1	1	0	1	1	1	1	1	0	2	0	0	0	1	1	1
561	2	8	1	1	1	5	2	2	2	0	1	1	1	1	0	0	0	0	1	1	1	0	1
562	2	8	1	1	1	1	1	1	1	0	1	1	1	1	0	0	0	0	0	0	1	0	0
563	2	8	2	2	2	2	1	2	2	0	2	2	2	1	0	0	1	0	0	0	1	1	1
564	2	8	2	2	2	5	1	0	3	0	1	1	1	1	0	0	0	0	0	0	1	0	1
565	2	8	2	2	2	2	1	2	2	0	1	1	1	1	0	0	0	0	0	0	1	0	1
566	2	8	5	2	4	3	1	0	0	0	2	1	1	1	0	0	0	0	1	0	1	1	1
567	2	8	1	1	1	2	2	1	1	0	2	1	1	1	1	0	1	0	0	0	1	1	1
568	2	8	1	1	1	5	2	2	2	0	1	1	1	1	1	0	0	0	0	0	1	0	1
569	2	8	1	1	1	1	1	1	1	0	1	1	1	1	1	0	1	0	0	0	1	0	0
570	2	8	1	2	2	1	1	1	2	0	1	1	1	1	1	0	0	0	0	0	1	0	0
571	2	8	1	1	1	1	1	1	1	0	1	1	1	1	0	0	0	0	1	0	1	0	0
572	2	8	1	1	1	1	1	2	0	1	1	1	1	1	0	0	1	0	0	0	1	0	1
573	2	8	5	5	3	5	1	0	0	0	2	1	1	1	0	0	0	0	2	0	1	1	1
574	2	8	1	1	1	1	1	1	1	0	1	1	1	1	0	0	0	0	0	0	1	0	0
575	2	8	1	1	1	1	1	1	1	0	1	1	1	1	0	0	0	0	0	0	1	0	0
576	2	8	2	2	2	5	2	1	1	0	1	1	1	1	1	0	0	0	0	0	1	0	1
577	2	8	3	4	4	2	2	0	0	0	1	1	1	1	0	0	0	0	1	0	1	0	1
578	2	7	0	0	5	1	2	1	1	0	1	1	1	1	0	0	2	0	2	0	1	0	1
579	1	7	2	2	2	2	1	1	1	0	1	1	1	1	1	0	0	0	0	0	1	0	0
580	1	7	2	2	2	2	1	3	4	0	1	1	1	1	0	0	2	0	2	0	1	0	1
581	1	7	2	2	2	1	1	3	2	0	1	2	2	1	1	0	1	0	0	0	1	1	1
582	1	7	2	2	2	1	1	3	3	0	1	1	1	1	0	0	1	0	3	0	1	0	1
583	1	7	2	2	2	1	1	1	1	0	2	1	1	1	0	0	1	0	1	0	1	1	1
584	1	7	2	2	2	5	1	1	4	0	1	1	1	1	0	0	1	0	0	0	1	0	1
585	1	7	1	1	1	2	2	1	3	0	1	1	1	1	1	0	2	0	0	0	1	0	1
586	1	7	1	1	1	1	2	1	1	0	2	1	1	1	0	0	1	0	1	0	1	1	1
587	1	7	1	1	1	1	1	0	0	0	1	1	1	1	0	0	1	0	0	0	1	0	1
588	1	7	2	2	2	5	2	1	2	0	1	1	1	1	0	0	0	0	2	2	1	0	1
589	1	7	2	2	2	1	1	1	1	0	1	1	1	1	0	0	0	0	1	0	1	0	0
590	1	7	1	1	1	1	2	1	3	0	1	1	1	1	0	0	0	0	2	3	1	0	1
591	1	7	2	2	2	2	2	1	4	0	1	1	1	1	0	0	0	0	3	3	1	0	1
592	1	7	0	0	5	1	1	1	1	0	1	1	1	1	0	0	1	0	1	0	1	0	0
593	1	7	2	2	2	1	1	2	2	0	1	1	1	1	0	0	0	0	2	1	1	0	1
594	1	7	2	2	2	2	1	1	1	0	1	1	1	1	0	1	0	0	3	0	1	0	1
595	2	7	1	1	1	1	1	1	1	0	1	1	1	1	1	0	1	0	0	0	1	0	0
596	2	7	4	4	3	3	2	1	1	0	1	1	1	1	0	0	1	0	1	0	1	1	1
597	2	7	4	1	3	1	2	1	1	0	1	1	1	1	0	0	0	0	1	1	1	1	1
598	2	7	2	2	2	1	1	2	2	0	1	1	1	1	0	0	1	0	1	0	1	0	1
599	2	7	4	4	3	3	1	0	2	0	2	1	1	1	0	0	0	0	0	0	1	1	1
600	2	7	2	2	2	1	1	1	1	0	1	1	1	1	0	0	1	0	1	0	1	0	0
601	2	7	2	2	2	5	1	4	2	0	1	1	1	1	0	0	0	0	1	3	1	1	1
602	2	7	2	2	2	1	1	1	1	0	1	1	1	1	0	0	0	0	1	1	1	0	0
603	2	7	2	2	2	2	2	2	2	0	1	1	1	1	2	0	1	0	0	0	1	0	1
604	2	7	2	2	2	2	1	1	4	0	1	1	1	1	0	0	0	0	0	1	1	0	1
605	2	7	2	2	2	2	1	1	1	0	1	1	1	1	2	0	2	0	0	0	1	0	1
606	2	7	2	2	2	2	1	1	3	0	1	1	1	1	0	0	2	0	0	0	1	0	1
607	2	7	1	1	1	1	1	2	2	0	1	1	1	1	0	0	2	0	1	0	1	0	1
608	2	8	1	1	1	1	2	0	0	1	1	1	1	1	1	0	1	0	0	0	1	0	1
609	2	8	1	1	1	2	2	0	0	1	1	1	1	1	2	0	2	0	0	0	1	0	1
610	2	8	2	2	2	1	2	1	1	0	2	1	1	1	0	0	2	0	1	0	1	1	1
611	1	8	1	1	1	1	1	1	2	0	1	1	1	1	3	0	2	0	0	0	1	1	1
612	1	8	1	1	1	3	1	0	0	0	2	1	1	1	2	0	0	0	0	2	1	1	1
613	1	7	2	2	2	1	1	1	1	0	1	1	1	1	0	0	0	0	0	0	1	0	0
614	1	7	1	1	1	1	2	1	1	0	1	1	1	1	0	0	0	0	1	1	1	0	1
615	1	7	2	2	2	1	2	1	1	0	1	1	1	1	0	0	2	0	3	0	1	0	1
616	1	7	2	2	2	2	1	1	2	0	1	1	1	1	1	0	0	0	0	0	1	0	0
617	1	7	2	1	2	1	1	1	1	0	1	1	1	1	1	0	1	0	0	0	1	0	0
618	1	7	2	2	2	1	1	1	1	0	1	1	1	1	0	0	0	0	2	2	1	0	0
619	1	7	2	2	2	1	1	2	1	0	1	1	1	1	0	0	1	0	1	0	1	0	1
620	1	7	2	2	2	1	1	1	4	0	1	1	1	1	0	0	1	0	2	0	1	0	1
621	1	7	2	2	2	5	1	2	4	0	1	1	1	1	0	0	0	0	2	1	1	0	1
622	1	7	2	2	2	1	1	1	1	0	1	1	1	1	0	0	1	0	1	0	1	0	0
623	1	7	2	2	2	2	1	4	3	0	1	1	1	1	0	0	2	0	1	0	1	1	1
624	1	7	2	2	2	2	2	3	2	0	1	1	1	1	0	0	2	0	3	0	1	0	1
625	1	7	2	2	2	1	1	2	4	0	1	1	1	1	0	0	0	0	3	2	1	0	1
626	1	7	2	2	2	5	2	2	3	0	1	1	1	1	0	0	1	0	1	0	1	0	1
627	1	7	3	3	2	2	1	1	1	0	1	1	1	1	0	0	0	0	3	1	1	0	1
628	1	7	2	2	2	1	2	1	1	0	1	1	1	1	0	0	1	0	1	0	1	0	1
629	1	7	1	1	1	1	1	0	0	0	2	1	1	1	0	0	0	0	2	2	1	1	1
630	1	7	2	2	2	2	1	2	4	0	1	1	1	1	0	0	1	0	3	0	1	0	1
631	2	7	1	1	1	1	1	1	1	0	1	1	1	1	1	0	1	0	0	0	1	0	0
632	2	7	2	2	2	1	1	1	1	0	1	1	1	1	0	0	1	0	1	0	1	0	0
633	2	7	2	2	2	1	1	2	3	0	1	1	1	1	1	0	1	0	0	0	1	0	1
634	2	7	2	2	2	5	1	1	2	0	1	1	1	1	0	0	0	0	2	1	1	0	0
635	2	7	2	2	2	2	2	1	1	0	1	2	2	1	0	0	2	0	0	0	1	1	1
636	2	7	2	2	2	1	2	2	2	0	1	1	1	1	0	0	1	0	1	0	1	0	1
637	2	7	1	1	1	3	1	1	1	0	1	1	1	1	2	0	1	0	0	0	1	0	1
638	2	7	1	1	1	1	2	1	1	0	2	1	1	1	2	0	2	0	0	0	1	1	1
639	2	8	2	2	2	2	2	2	2	0	1	1	1	1	0	0	0	0	1	0	1	0	1
640	2	7	3	2	2	2	2	1	3	0	1	1	1	1	1	0	2	0	0	0	1	0	1
641	2	7	1	1	1	5	2	2	2	0	1	1	1	1	1	0	1	0	0	0	1	0	1
642	2	7	1	1	1	1	1	1	1	0	1	1	1	1	1	0	0	0	0	1	1	0	0
643	2	7	1	1	1	1	1	0	1	0	2	1	1	1	0	0	2	0	3	0	1	1	1
644	2	7	2	2	2	2	1	2	1	0	1	1	1	1	1	0	1	0	0	0	1	0	1
645	2	7	1	1	1	1	1	1	1	0	1	1	1	1	0	0	0	0	1	1	1	0	0
646	1	8	2	2	2	2	2	4	2	0	1	1	1	1	0	0	2	0	1	0	1	1	1
647	1	8	3	3	2	2	1	4	3	0	1	1	1	1	0	0	2	0	0	0	1	1	1
648	1	8	2	2	2	2	2	2	1	0	2	1	1	1	2	0	2	0	0	0	1	1	1
649	1	8	2	2	2	2	2	4	2	0	1	1	1	1	1	0	2	0	0	0	1	1	1
650	1	8	2	2	2	5	2	3	2	0	1	1	1	1	0	0	1	0	2	0	1	0	1
651	1	8	1	1	1	3	2	0	0	0	2	1	1	1	0	0	2	0	1	0	1	1	1
652	1	8	2	2	2	2	1	1	3	0	1	1	1	1	0	0	0	0	2	1	1	0	0
653	1	8	2	2	2	1	1	1	1	0	1	1	1	1	0	0	0	0	1	0	1	0	0
654	1	8	2	2	2	1	1	1	1	0	1	1	1	1	0	0	0	0	0	0	1	0	0
655	1	8	3	3	2	5	1	2	3	0	1	1	1	1	1	0	0	0	0	3	1	0	1
656	1	8	2	2	2	1	1	0	0	1	1	1	1	1	2	0	2	0	0	0	1	0	1
657	1	8	3	2	2	2	2	3	2	0	1	1	1	1	1	0	1	0	0	0	1	0	1
658	2	8	2	1	2	3	2	1	1	0	2	1	1	1	0	0	0	0	2	2	1	1	1
659	2	8	2	2	2	3	1	1	3	0	1	1	1	1	0	0	0	0	0	0	1	0	0
660	2	8	2	2	2	1	1	1	1	0	1	1	1	1	1	0	0	0	0	0	1	0	0
661	2	8	2	2	2	1	1	1	2	0	1	1	1	1	0	0	0	0	1	1	1	0	0
662	2	8	1	1	1	5	1	2	3	0	1	1	1	1	1	0	0	0	0	1	1	0	1
663	2	8	2	2	2	5	2	1	1	0	2	1	1	1	1	0	0	0	0	0	1	1	1
664	2	8	2	2	2	2	2	1	2	0	1	1	1	1	0	0	2	0	0	0	1	0	1
665	2	8	2	2	2	2	2	1	1	0	1	1	1	1	0	0	1	0	2	0	1	0	1
666	2	8	2	2	2	2	2	3	4	0	1	1	1	1	3	0	0	0	0	1	1	1	1
667	2	8	3	2	2	2	1	3	3	0	1	1	1	1	1	0	1	0	0	0	1	0	1
668	2	8	2	2	2	2	1	2	4	1	1	1	1	1	1	0	0	0	0	1	1	0	1
669	2	8	2	2	2	5	2	4	3	0	1	1	1	1	0	0	0	0	2	0	1	1	1
670	2	8	1	1	1	1	1	1	1	1	1	1	1	1	0	0	0	0	1	1	1	0	1
671	2	8	2	2	2	1	1	1	1	0	1	1	1	1	0	0	0	0	1	2	1	0	0
672	2	8	2	2	2	5	2	1	1	0	1	1	1	1	0	0	0	0	1	2	1	0	1
673	2	8	2	2	2	1	1	1	1	0	1	1	1	1	1	0	1	0	0	0	1	0	0
674	1	8	1	1	1	1	2	1	1	0	1	1	1	1	0	0	0	0	1	0	1	0	1
675	2	8	2	2	2	2	2	3	3	0	1	1	1	1	0	0	1	0	1	0	1	0	1
676	1	8	2	2	2	1	2	1	1	0	1	1	1	1	1	0	1	0	0	0	1	0	1
677	1	8	2	2	2	1	2	2	4	0	1	1	1	1	1	0	2	0	0	0	1	0	1
678	1	8	1	1	1	5	1	1	1	0	1	2	2	2	0	0	0	0	3	2	1	1	1
679	1	8	1	1	1	2	2	1	1	0	1	1	1	1	0	0	2	0	1	0	1	0	1
680	1	8	2	2	2	1	1	0	0	0	1	1	1	1	2	0	1	0	0	0	1	0	1
681	1	8	3	3	2	2	2	4	3	0	1	1	1	1	0	0	0	0	1	1	1	1	1
682	1	8	0	0	5	5	1	1	1	0	1	1	1	1	0	0	1	0	2	0	1	0	0
683	1	8	1	2	2	2	1	1	3	0	1	1	1	1	0	0	2	0	1	0	1	0	1
684	1	8	1	1	1	1	1	1	3	0	1	1	1	1	0	0	0	0	2	0	2	1	1
685	1	8	2	2	2	1	1	1	1	0	1	1	1	1	0	0	0	0	1	0	1	0	0
686	2	8	2	2	2	1	2	2	3	0	1	1	1	1	2	0	2	0	0	0	1	0	1
687	2	8	2	2	2	2	2	4	2	0	1	1	1	1	1	0	1	0	0	0	1	1	1
688	2	8	2	2	2	1	1	1	1	0	1	1	1	1	0	0	0	0	0	0	1	0	0
689	2	8	1	1	1	1	1	1	1	0	1	1	1	1	0	0	0	0	0	0	1	0	0
690	2	8	2	1	2	1	1	0	0	0	1	1	1	1	0	0	0	0	1	1	1	0	1
691	2	8	1	1	1	5	2	1	1	0	1	1	1	1	1	0	0	0	0	0	1	0	1
692	2	8	1	1	1	1	1	1	1	0	1	1	1	1	1	0	1	0	0	0	1	0	0
693	2	8	2	2	2	2	1	2	4	0	1	1	1	1	2	0	0	0	0	2	1	0	1
694	2	8	2	2	2	1	1	3	3	0	1	1	1	1	0	0	1	0	0	0	1	0	1
695	2	8	2	1	2	2	2	3	3	0	1	1	1	1	0	0	1	0	0	0	1	0	1
696	2	8	2	2	2	2	1	1	1	0	1	1	1	1	0	0	2	0	0	0	1	0	1
697	2	8	2	2	2	2	1	3	2	0	1	1	1	1	0	0	0	0	0	1	1	0	1
698	2	8	2	2	2	5	1	3	2	0	1	1	1	1	1	0	2	0	0	0	1	0	1
699	2	8	2	2	2	1	2	2	3	0	1	1	1	1	2	0	3	0	0	0	1	1	1
700	2	8	2	2	2	1	1	2	3	0	1	1	1	1	0	1	0	0	2	0	1	0	1
701	1	7	1	2	2	1	2	0	1	0	2	1	1	1	2	0	1	0	0	0	1	1	1
702	2	8	2	2	2	1	2	1	3	0	1	1	1	1	0	0	2	0	0	0	1	0	1
703	1	7	2	2	2	1	1	1	1	0	1	1	1	1	0	0	1	0	1	0	1	0	0
704	1	7	1	1	1	5	2	3	4	0	1	1	1	1	0	0	1	0	1	0	1	0	1
705	1	7	2	2	2	1	1	0	0	0	1	1	1	1	0	0	0	0	1	0	1	0	1
706	1	7	2	2	2	1	1	0	0	1	1	1	1	1	0	0	0	0	1	1	1	0	1
707	1	7	2	2	2	1	1	2	1	0	1	1	1	1	0	0	1	0	2	0	1	0	1
708	1	7	2	2	2	1	1	0	0	0	1	1	1	1	0	0	0	0	1	1	1	0	1
709	1	7	2	2	2	2	1	1	3	0	1	1	1	1	0	0	1	0	2	0	1	0	0
710	1	7	2	2	2	2	2	3	1	0	2	1	1	1	0	0	2	0	2	0	1	1	1
711	1	7	2	2	2	1	1	1	2	0	1	1	1	1	0	0	1	0	1	0	1	0	0
712	1	7	2	2	2	2	2	1	3	0	1	1	1	1	0	0	1	0	1	0	1	0	1
713	1	7	2	2	2	1	1	1	1	0	1	1	1	1	0	0	2	0	1	0	1	0	1
714	1	7	1	1	1	1	2	0	0	0	1	1	1	1	0	0	0	0	3	3	1	0	1
715	1	7	1	1	1	1	1	1	1	0	1	1	1	1	0	0	0	0	1	1	1	0	0
716	1	7	1	1	1	1	1	1	1	0	1	1	1	1	0	0	0	0	1	0	1	0	0
717	1	7	3	3	2	2	1	3	2	0	1	1	1	1	1	0	0	0	0	0	1	0	1
718	1	7	2	1	2	1	1	1	3	0	1	1	1	1	0	0	1	0	2	0	1	0	0
719	1	7	4	4	3	3	2	0	2	0	2	1	1	1	0	0	0	0	3	3	1	1	1
720	1	7	1	1	1	2	2	2	3	0	1	1	1	1	0	0	1	0	1	0	1	0	1
721	2	7	2	2	2	1	2	0	0	0	2	1	1	1	0	0	1	0	1	0	1	1	1
722	2	7	2	2	2	1	2	1	1	0	1	1	1	1	1	0	1	0	0	0	1	0	1
723	2	7	1	1	1	1	1	0	0	0	2	1	1	1	0	0	0	0	2	1	1	1	1
724	2	7	1	1	1	3	1	0	0	1	2	1	1	1	1	0	0	0	1	0	1	1	1
725	2	7	2	2	2	2	2	2	1	0	1	1	1	1	0	0	1	0	0	0	1	0	1
726	2	7	2	2	2	1	1	0	0	0	2	1	1	1	0	0	0	0	2	2	1	1	1
727	2	7	2	2	2	1	1	1	1	0	1	1	1	1	0	0	1	0	1	0	1	0	0
728	2	7	2	2	2	2	1	1	1	0	1	1	1	1	0	0	1	0	0	1	1	0	0
729	2	7	2	2	2	1	1	0	0	0	1	1	1	1	1	0	1	0	0	0	1	0	1
730	2	7	2	2	2	2	2	2	3	0	1	1	1	1	1	0	1	0	0	0	1	0	1
731	2	7	2	2	2	2	1	1	3	0	1	1	1	1	0	1	0	0	1	0	1	0	0
732	2	7	4	1	3	3	2	0	0	0	1	1	1	1	0	0	1	0	3	0	1	1	1
733	2	7	2	1	2	1	1	3	1	0	1	1	1	1	0	0	3	0	0	0	1	1	1
734	2	8	4	1	3	5	1	1	0	0	1	1	1	1	2	0	1	0	0	0	1	1	1
735	2	8	2	1	2	1	1	3	2	0	1	1	1	1	0	0	0	0	1	0	1	0	1
736	1	7	1	1	1	1	1	0	0	0	2	1	1	1	0	0	1	0	2	0	1	1	1
737	1	7	1	1	1	1	1	0	0	0	1	1	1	1	0	0	0	0	1	1	1	0	1
738	1	7	3	3	2	2	2	2	1	0	1	1	1	1	1	0	0	0	0	0	1	0	1
739	1	7	2	2	2	1	1	2	1	0	1	1	1	1	0	0	0	0	1	1	1	0	1
740	1	7	2	1	2	2	1	4	3	0	1	1	1	1	0	0	1	0	2	0	1	1	1
741	1	7	0	0	5	2	1	1	3	0	1	1	1	1	1	0	2	0	0	0	1	0	1
742	1	7	2	2	2	2	1	2	2	0	1	1	1	1	0	0	0	0	2	2	1	0	1
743	1	7	2	2	2	1	2	2	2	0	1	1	1	1	0	0	0	0	3	2	1	0	1
744	1	7	2	1	2	1	1	2	2	0	1	1	1	1	0	0	1	0	0	0	1	0	1
745	1	7	2	2	2	1	1	1	3	0	1	1	1	1	0	0	1	0	1	0	1	0	0
746	1	7	1	1	1	1	2	1	1	0	1	1	1	1	0	0	1	0	2	0	1	0	1
747	1	7	2	1	2	1	1	1	1	0	2	1	1	1	0	0	1	0	1	0	1	1	1
748	1	7	1	1	1	1	1	2	1	0	1	1	1	1	0	0	2	0	0	0	1	0	1
749	1	7	2	2	2	2	2	4	3	0	1	1	1	1	1	0	1	0	0	0	1	1	1
750	1	7	1	1	1	1	1	1	1	0	1	1	1	1	0	0	0	0	3	3	1	0	1
751	1	7	2	2	2	1	1	1	2	0	1	1	1	1	0	0	1	0	1	0	1	0	0
752	1	7	1	1	1	1	1	0	0	0	2	1	1	1	0	1	0	1	0	0	1	1	1
753	1	7	2	3	2	2	1	3	4	0	1	1	1	1	0	0	0	0	1	0	1	0	1
754	2	7	3	3	2	2	2	2	1	0	1	1	1	1	1	0	0	0	0	0	1	0	1
755	2	7	2	2	2	5	2	1	1	0	1	1	1	1	0	0	2	0	1	0	1	0	1
756	2	7	1	1	1	1	2	0	0	1	2	1	1	1	2	0	2	0	0	0	1	1	1
757	2	7	2	2	2	2	1	2	4	0	1	1	1	1	0	0	2	0	2	0	1	0	1
758	2	7	1	1	1	1	2	1	1	0	1	1	1	1	1	0	1	0	0	0	1	0	1
759	2	7	2	2	2	2	2	2	3	0	1	1	1	1	0	0	1	0	0	0	1	0	1
760	2	7	1	2	2	1	1	2	1	0	1	1	1	1	0	0	0	0	1	2	1	0	1
761	2	7	3	1	2	2	2	2	2	0	1	1	1	1	1	0	1	0	0	0	1	0	1
762	2	7	2	1	2	1	2	0	0	0	2	2	2	2	1	0	1	0	0	0	1	1	1
763	2	7	2	2	2	2	2	1	1	0	1	1	1	1	0	0	1	0	1	0	1	0	1
764	2	7	2	2	2	1	1	1	1	0	1	1	1	1	0	0	1	0	0	0	1	0	0
765	2	7	1	2	2	1	2	2	2	0	1	1	1	1	0	0	1	0	1	0	1	0	1
766	2	7	2	2	2	1	1	1	1	0	1	1	1	1	0	0	1	0	2	0	1	0	0
767	2	7	2	2	2	1	1	1	3	0	1	1	1	1	0	0	1	0	0	0	1	0	0
768	2	7	2	3	2	2	1	1	1	0	1	1	1	1	0	0	0	0	1	0	1	0	0
769	1	7	1	2	2	1	1	1	1	0	1	1	1	1	1	0	0	0	0	0	1	0	0
770	2	7	2	2	2	1	1	2	2	0	1	1	1	1	1	0	1	0	0	0	1	0	1
771	1	8	1	1	1	3	1	2	3	0	1	1	1	1	0	0	2	0	2	0	1	0	1
772	1	8	2	2	2	2	1	3	4	0	1	1	1	1	2	0	3	0	0	0	1	1	1
773	1	8	1	1	1	1	1	2	2	0	1	1	1	1	1	0	1	0	0	0	1	0	1
774	1	8	1	1	1	1	2	1	1	0	1	1	1	1	0	0	0	0	1	0	1	0	1
775	1	8	4	4	3	3	2	1	1	0	1	1	1	1	0	0	0	0	1	1	1	1	1
776	1	8	1	1	1	5	2	3	2	0	1	1	1	1	1	0	1	0	0	0	1	0	1
777	1	8	1	1	1	1	1	1	3	0	1	1	1	1	0	0	0	0	1	1	1	0	0
778	1	8	1	1	1	3	2	2	4	0	1	1	1	1	3	0	2	0	0	0	1	1	1
779	1	8	2	2	2	1	1	3	3	0	1	1	1	1	0	0	0	0	1	1	1	0	1
780	1	8	2	2	2	2	1	2	3	0	1	1	1	1	0	0	1	0	1	0	1	0	1
781	1	8	2	2	2	1	1	1	1	0	1	1	1	1	0	0	0	0	3	1	1	0	1
782	2	8	1	1	1	5	1	1	1	0	1	1	1	1	0	0	1	0	2	0	1	0	0
783	2	8	3	2	2	5	1	4	2	0	1	1	1	1	1	0	0	0	0	3	1	1	1
784	2	8	2	2	2	1	1	2	3	0	1	1	1	1	0	0	1	0	2	0	1	0	1
785	2	8	2	2	2	5	1	4	3	0	1	1	1	1	0	0	1	0	2	0	1	1	1
786	2	8	2	2	2	1	1	3	2	0	1	1	1	1	2	0	2	0	0	0	1	0	1
787	2	8	1	1	1	1	1	1	1	0	1	1	1	1	0	0	0	0	1	0	1	0	0
788	2	8	2	2	2	5	2	1	1	0	2	1	1	1	0	0	1	0	2	0	1	1	1
789	2	8	2	2	2	1	1	2	4	0	1	1	1	1	1	0	0	0	0	0	1	0	1
790	2	8	1	1	1	3	1	0	0	0	2	1	1	1	0	0	0	0	1	0	1	1	1
791	2	8	2	2	2	2	2	2	2	0	1	1	1	1	1	0	1	0	0	0	1	0	1
792	2	8	2	2	2	3	1	1	1	0	1	1	1	1	0	0	0	0	2	1	1	0	0
793	2	8	2	2	2	1	2	2	3	0	2	2	1	2	1	0	1	0	0	0	1	1	1
794	2	8	2	2	2	1	2	1	2	0	1	1	1	1	0	0	1	0	0	0	1	0	1
795	2	8	1	1	1	1	1	1	1	0	1	1	1	1	0	0	1	0	1	0	1	0	0
796	2	8	1	3	2	1	1	1	1	0	1	1	1	1	0	0	0	0	1	1	1	0	0
797	2	8	2	2	2	2	1	1	3	0	1	1	1	1	0	0	0	0	0	0	1	0	0
798	1	8	4	4	3	3	2	1	1	1	2	1	1	1	2	0	0	0	0	0	1	1	1
799	1	8	2	2	2	5	2	3	4	0	1	1	1	1	0	0	0	0	3	2	1	0	1
800	2	8	2	2	2	2	1	3	4	0	1	1	1	1	0	0	0	0	1	1	1	0	1
801	1	8	1	1	1	5	1	2	2	0	1	1	1	1	0	0	1	0	3	0	1	0	1
802	1	8	2	2	2	1	1	3	4	0	1	1	1	1	0	0	1	0	1	0	1	0	1
803	1	8	2	2	2	5	2	4	3	0	1	1	1	1	0	0	0	0	1	1	1	1	1
804	1	8	2	2	2	1	1	1	1	0	1	1	1	1	0	0	0	0	1	1	1	0	0
805	1	8	1	1	1	3	2	1	2	0	1	2	2	1	0	0	0	0	3	0	1	1	1
806	1	8	2	2	2	5	2	2	3	0	1	1	1	1	1	0	0	0	0	3	1	0	1
807	1	8	2	2	2	2	1	3	2	0	1	1	1	1	0	0	0	0	2	2	1	0	1
808	1	8	1	1	1	1	2	1	1	0	2	1	1	1	1	0	0	0	0	1	1	1	1
809	1	8	3	3	2	2	1	1	4	0	1	1	1	1	0	0	1	0	3	0	1	0	1
810	2	8	3	2	2	5	2	1	1	0	1	1	1	1	1	0	1	0	0	0	1	0	1
811	2	8	2	2	2	5	1	4	4	0	1	1	1	1	2	0	1	0	0	0	1	1	1
812	2	8	1	2	2	1	2	1	1	0	1	1	1	1	0	0	0	0	0	0	1	0	1
813	2	8	2	2	2	1	1	2	1	0	1	1	1	1	0	0	0	0	2	0	1	0	1
814	2	8	1	0	5	1	1	2	2	0	1	1	1	1	0	0	0	0	1	0	1	0	1
815	2	8	1	1	1	5	2	1	1	0	1	1	1	1	0	0	2	0	3	0	1	0	1
816	2	8	2	2	2	1	1	1	2	0	1	1	1	1	0	0	1	0	0	0	1	0	0
817	2	8	2	2	2	2	2	2	3	0	1	1	1	1	2	0	2	0	0	0	1	0	1
818	2	8	2	2	2	5	1	2	2	0	2	1	1	1	1	0	2	0	0	0	1	1	1
819	2	8	2	2	2	1	2	1	1	0	1	1	1	1	0	0	2	0	0	0	1	0	1
820	2	8	2	2	2	2	1	3	1	0	1	1	1	1	2	0	1	0	0	0	1	0	1
821	2	8	2	3	2	2	1	4	4	0	1	1	1	1	1	0	0	0	0	1	1	1	1
822	2	8	3	3	2	2	2	3	2	0	1	1	1	1	1	0	2	0	0	0	1	0	1
823	2	7	1	1	1	1	1	3	2	0	1	1	1	1	0	0	1	0	0	0	1	0	1
824	2	7	2	2	2	5	2	2	1	0	2	1	1	1	3	0	1	0	0	0	1	1	1
825	2	7	4	4	3	3	1	0	0	0	1	1	1	1	0	0	0	0	0	1	1	1	1
826	2	7	1	1	1	5	1	2	3	0	1	1	1	1	0	0	0	0	0	2	1	0	1
827	2	7	4	4	3	3	1	2	1	0	1	1	1	1	0	0	3	0	0	0	1	1	1
828	2	7	1	1	1	2	1	1	2	0	1	1	1	1	0	0	3	0	0	0	1	1	1
829	2	7	1	2	2	2	1	3	4	0	1	1	1	1	0	0	0	0	3	1	1	0	1
830	2	7	1	1	1	1	1	2	1	0	1	1	1	1	0	0	0	0	3	3	1	0	1
831	2	7	4	2	4	5	1	1	1	0	2	1	1	1	1	0	0	0	0	2	1	1	1
832	2	7	1	1	1	1	1	0	0	0	1	1	1	1	0	0	1	0	3	0	1	0	1
833	2	7	2	1	2	4	2	1	1	0	1	1	1	1	0	0	0	0	1	0	1	0	1
834	2	7	4	4	3	1	1	0	0	0	1	1	1	1	0	0	0	0	3	0	1	1	1
835	1	7	2	2	2	5	1	2	1	0	1	1	1	1	0	0	0	0	0	0	1	0	1
836	1	7	2	2	2	5	1	2	2	0	1	1	1	1	0	0	1	0	0	0	1	0	1
837	1	7	2	2	2	1	1	1	1	1	2	1	1	1	0	0	0	0	0	0	1	1	1
838	1	7	2	2	2	5	1	1	1	0	2	1	1	1	1	0	1	0	0	0	1	1	1
839	1	7	2	2	2	2	1	1	1	0	1	1	1	1	0	0	0	0	2	2	1	0	0
840	1	7	2	2	2	5	1	1	3	0	1	1	1	1	0	0	0	0	0	0	1	0	0
841	1	7	1	1	1	4	1	1	2	0	1	1	1	1	0	0	0	0	3	1	1	0	1
842	1	7	2	2	2	1	1	3	2	0	1	1	1	1	2	0	3	0	0	0	1	1	1
843	1	7	2	2	2	2	1	1	4	0	1	1	1	1	3	1	3	1	0	0	1	1	1
844	1	7	2	2	2	5	1	2	2	0	1	1	1	1	0	0	0	0	1	1	1	0	1
845	1	7	2	2	2	1	1	1	1	0	1	1	1	1	0	0	0	0	0	0	1	0	0
846	2	7	1	1	1	2	1	1	1	0	1	1	1	1	1	0	1	0	0	0	1	0	0
847	1	7	1	1	1	1	1	2	2	0	1	1	1	1	0	0	0	0	3	2	1	0	1
848	2	7	2	2	2	1	1	1	1	0	1	1	1	1	0	0	0	0	3	3	1	0	1
849	1	7	1	1	1	1	1	1	1	0	1	1	1	1	0	0	0	0	1	0	1	0	0
850	2	7	2	2	2	1	1	1	1	0	1	1	1	1	0	0	0	0	0	0	1	0	0
851	2	7	1	1	1	1	1	1	2	0	1	1	1	1	0	0	1	0	0	0	1	0	0
852	2	7	2	2	2	1	1	1	1	0	1	2	2	1	2	1	2	0	0	0	1	1	1
853	2	7	1	1	1	1	2	2	2	2	1	1	1	1	2	2	2	1	2	2	1	1	1
854	2	7	1	1	1	3	1	0	1	0	1	1	1	1	0	0	0	0	0	0	1	0	1
855	2	7	1	1	1	1	1	0	0	0	1	1	1	1	1	0	2	0	0	0	1	0	1
856	2	7	1	1	1	1	1	0	2	0	1	1	1	1	1	1	1	1	0	0	1	0	1
857	2	7	2	2	2	2	1	0	0	0	1	1	1	1	0	0	0	0	0	0	1	0	1
858	2	7	1	1	1	1	1	1	1	0	1	1	1	1	2	0	1	0	0	0	1	0	1
859	2	7	1	1	1	2	1	2	2	0	1	1	1	1	1	0	0	0	0	0	1	0	1
860	2	7	2	2	2	1	1	1	0	0	1	1	1	1	0	0	0	0	0	0	1	0	0
861	2	7	2	2	2	2	2	1	1	0	2	1	1	1	0	0	0	0	3	1	1	1	1
862	1	7	1	1	1	1	2	2	2	0	1	1	1	1	0	0	0	0	1	1	1	0	1
863	1	7	4	4	3	1	2	1	1	1	2	1	1	1	0	0	1	0	0	0	1	1	1
864	1	7	1	1	1	2	1	1	2	0	1	1	1	1	0	0	1	0	3	0	1	0	1
865	1	7	1	1	1	2	1	3	3	0	1	1	1	1	0	0	0	0	3	0	1	0	1
866	1	7	2	2	2	2	1	1	4	0	1	1	1	1	0	0	0	0	3	2	1	0	1
867	1	7	1	1	1	2	1	2	2	0	1	1	1	1	0	0	2	0	3	0	1	0	1
868	1	7	1	1	1	1	1	1	1	1	1	1	1	1	0	0	0	0	0	0	1	0	1
869	2	7	2	2	2	5	2	1	1	0	1	1	1	1	0	0	0	0	1	1	1	0	1
870	2	7	1	1	1	1	1	1	1	0	1	1	1	1	0	0	1	0	0	0	1	0	0
871	2	7	1	1	1	1	1	0	0	0	2	1	1	1	0	0	0	0	3	0	1	1	1
872	2	7	1	1	1	1	1	1	1	0	1	1	1	1	0	0	0	0	3	2	1	0	1
873	2	7	1	1	1	1	1	2	3	0	1	1	1	1	0	0	2	0	1	0	1	0	1
874	2	7	2	2	2	1	1	1	2	0	1	1	1	1	0	0	2	0	1	0	1	0	1
875	2	7	2	2	2	2	1	2	4	0	1	1	1	1	0	0	0	0	0	0	1	0	1
876	2	7	2	2	2	1	1	1	1	0	1	1	1	1	0	0	1	0	3	0	1	0	1
877	2	7	1	4	3	1	1	1	1	0	2	1	1	1	0	0	3	0	3	0	1	1	1
878	2	7	1	1	1	3	1	1	1	0	1	1	1	1	0	0	0	0	0	0	1	0	0
879	2	7	2	2	2	2	2	3	2	0	1	1	1	1	2	0	3	0	0	0	1	1	1
880	2	7	1	1	1	1	1	0	0	0	2	1	1	1	0	0	0	0	2	2	1	1	1
881	1	7	2	2	2	1	1	2	2	0	1	1	1	1	0	0	1	0	3	0	1	0	1
882	1	7	1	1	1	1	1	2	2	1	1	1	1	1	0	0	0	0	3	3	1	0	1
883	1	7	1	1	1	1	1	1	1	0	1	1	1	1	0	0	0	0	1	1	1	0	0
884	1	7	2	2	2	2	2	3	4	0	1	1	1	1	0	0	2	0	0	0	1	0	1
885	1	7	2	2	2	1	1	3	2	0	1	1	1	1	0	0	0	0	3	2	1	0	1
886	1	8	1	2	2	2	2	2	2	0	1	1	1	1	0	0	0	0	2	1	1	0	1
887	1	7	1	1	1	1	1	1	1	0	1	1	1	1	0	0	1	0	0	0	1	0	0
888	1	7	1	2	2	2	1	1	1	0	2	2	1	2	1	0	0	0	0	0	1	1	1
889	1	7	1	1	1	1	2	1	1	0	1	1	1	1	1	0	1	0	0	0	1	0	1
890	1	7	1	1	1	1	1	1	1	0	1	1	1	1	0	0	0	0	2	0	1	0	0
891	1	7	1	1	1	1	1	1	1	0	1	1	1	1	0	0	0	0	3	2	1	0	1
892	2	8	1	1	1	5	1	1	1	0	1	1	1	1	0	0	1	0	1	1	1	0	0
893	2	8	1	1	1	1	1	1	1	0	1	1	1	1	1	0	1	0	0	0	1	0	0
894	2	8	1	1	1	1	1	1	1	0	1	1	1	1	0	0	0	0	0	0	1	0	0
895	2	8	2	1	2	1	1	2	1	0	1	1	1	1	2	1	2	0	0	0	1	0	1
896	2	8	2	2	2	2	1	1	4	0	1	1	1	1	1	0	2	0	0	0	1	0	1
897	2	8	1	1	1	1	1	1	1	0	1	1	1	1	1	0	2	0	0	0	1	0	1
898	2	8	1	1	1	1	1	1	1	0	1	1	1	1	1	0	0	0	0	1	1	0	0
899	2	8	2	2	2	1	1	1	4	0	1	1	1	1	0	0	2	0	0	0	1	0	1
900	2	8	2	2	2	2	1	1	1	0	1	1	1	1	0	0	0	0	0	0	1	0	0
901	2	8	2	2	2	2	1	1	3	0	1	1	1	1	1	0	1	0	0	0	1	0	0
902	2	8	2	2	2	2	2	3	2	0	1	1	1	1	1	0	2	0	1	0	1	0	1
903	2	8	1	1	1	1	1	1	1	0	1	1	1	1	0	0	0	0	0	0	2	1	1
904	2	8	2	2	2	2	1	3	1	0	1	1	1	1	1	0	1	0	0	0	1	0	1
905	2	8	2	2	2	5	1	1	1	0	1	1	1	1	1	0	1	0	1	0	1	0	0
906	2	8	2	1	2	1	2	1	1	0	1	1	1	1	2	0	1	0	0	0	1	0	1
907	2	8	2	2	2	2	2	1	1	0	1	1	1	1	1	0	2	0	0	0	1	0	1
908	2	8	2	2	2	2	1	1	1	0	1	1	1	1	2	0	2	0	0	0	1	0	1
909	1	8	2	2	2	1	1	1	1	0	1	1	1	1	0	0	0	0	1	1	1	0	0
910	1	8	1	1	1	5	1	3	4	0	1	1	1	1	2	0	1	0	0	0	1	0	1
911	1	8	1	1	1	1	1	1	1	0	1	1	1	1	0	0	0	0	0	1	1	0	0
912	1	8	2	2	2	5	1	2	1	0	1	1	1	1	1	0	1	0	0	0	1	0	1
913	1	8	2	2	2	1	1	1	1	0	1	1	1	1	2	0	1	0	0	0	1	0	1
914	1	8	2	2	2	2	1	3	1	0	1	1	1	1	0	0	0	0	0	0	1	0	1
915	1	8	2	2	2	2	1	2	2	0	1	1	1	1	1	0	1	0	0	0	1	0	1
916	1	8	1	1	1	1	1	1	1	0	1	1	1	1	0	0	0	0	0	0	1	0	0
917	1	8	4	4	3	3	1	1	1	0	1	1	1	1	1	0	1	0	0	0	1	1	1
918	1	8	1	1	1	1	1	1	1	0	1	1	1	1	0	0	0	0	0	0	1	0	0
919	1	8	1	1	1	1	1	1	1	0	2	1	1	1	0	0	2	0	0	0	1	1	1
920	1	8	1	1	1	1	1	1	1	1	1	1	1	1	0	0	0	0	0	0	1	0	1
921	2	8	2	2	2	2	1	1	1	0	1	1	1	1	1	0	1	0	0	0	1	0	0
922	2	8	2	2	2	2	1	1	1	0	1	1	1	1	1	0	1	0	0	0	1	0	0
923	2	8	2	2	2	2	1	1	1	0	1	1	1	1	1	1	1	1	0	0	1	0	0
924	2	8	1	1	1	5	2	2	1	0	1	1	1	1	0	0	0	0	3	2	1	0	1
925	2	8	1	1	1	1	1	1	1	0	1	1	1	1	0	0	0	0	0	0	1	0	0
926	2	8	2	2	2	2	1	2	1	0	1	1	1	1	1	1	1	1	0	0	1	0	1
927	2	8	2	2	2	2	1	4	2	1	1	1	1	1	1	1	1	0	0	1	1	1	1
928	2	8	2	2	2	2	1	1	1	0	1	1	1	1	0	0	0	0	0	0	1	0	0
929	2	8	1	1	1	1	1	1	1	0	1	1	1	1	1	0	0	0	0	1	1	0	0
930	2	8	2	2	2	2	2	4	2	0	1	1	1	1	1	0	2	0	0	0	1	1	1
931	2	8	1	1	1	1	1	1	1	0	1	1	1	1	2	0	2	0	0	0	1	0	1
932	2	8	1	1	1	1	1	1	1	0	1	1	1	1	1	0	1	0	0	0	1	0	0
933	2	8	2	1	2	2	1	1	1	0	1	1	1	1	3	2	3	2	0	0	1	1	1
934	2	8	2	2	2	2	1	2	2	0	1	1	1	1	3	1	3	1	0	1	1	1	1
935	2	8	2	2	2	2	2	2	1	0	1	1	1	1	1	0	1	0	0	0	1	0	1
936	2	8	2	2	2	2	1	0	0	0	1	1	1	1	1	0	0	0	0	0	1	0	1
937	2	8	1	1	1	1	1	1	1	0	1	1	1	1	1	0	1	0	0	0	1	0	0
938	1	8	1	1	1	1	1	1	1	0	1	1	1	1	0	0	0	0	2	1	1	0	0
939	1	8	1	1	1	2	1	2	1	0	1	1	1	1	0	0	0	0	0	0	1	0	1
940	1	8	1	1	1	1	1	1	3	0	1	1	1	1	0	0	3	0	3	0	1	1	1
941	1	8	2	1	2	2	1	3	3	0	1	1	1	1	0	0	1	0	0	0	1	0	1
942	1	8	1	1	1	1	1	1	1	0	1	1	1	1	0	0	2	0	0	0	1	0	1
943	1	8	1	1	1	1	1	3	3	0	1	1	1	1	2	0	3	0	0	0	1	1	1
944	1	8	1	4	3	3	2	1	2	0	2	2	2	1	0	0	0	0	1	0	1	1	1
945	1	8	1	1	1	5	1	1	2	0	1	1	1	1	0	0	0	0	3	3	1	0	1
946	1	8	1	5	3	1	1	1	1	0	1	1	1	1	0	0	1	0	3	0	1	1	1
947	1	8	1	1	1	3	1	2	2	0	1	1	1	1	2	0	0	0	0	2	1	0	1
948	1	8	1	1	1	1	2	3	3	0	1	1	1	1	0	0	0	0	2	1	1	0	1
949	1	8	1	1	1	2	1	1	1	0	1	1	1	1	0	0	0	0	0	0	1	0	0
950	1	8	1	1	1	1	1	1	1	0	1	1	1	1	0	0	0	0	1	1	1	0	0
951	1	8	1	1	1	1	2	1	1	0	1	1	1	1	0	0	1	0	0	0	1	0	1
952	2	8	5	5	3	3	1	0	0	0	2	1	1	1	0	0	0	0	0	0	1	1	1
953	2	8	1	1	1	1	1	2	1	0	1	1	1	1	0	0	0	0	0	0	1	0	1
954	2	8	1	1	1	1	2	1	1	0	1	1	1	1	0	0	0	0	1	0	1	0	1
955	2	8	1	1	1	1	1	2	1	0	1	1	1	1	0	0	1	0	1	0	1	0	1
956	2	8	1	1	1	1	2	2	2	0	1	1	1	1	2	0	2	0	0	0	1	0	1
957	2	8	2	2	2	2	2	1	1	0	1	1	1	1	0	0	0	0	0	0	1	0	1
958	2	8	2	2	2	2	2	1	3	0	1	1	1	1	0	0	0	0	0	0	1	0	1
959	2	8	1	1	1	1	2	1	1	0	1	1	1	1	1	0	2	0	0	0	1	0	1
960	2	8	1	1	1	5	2	1	1	0	1	1	1	1	0	0	0	0	1	1	1	0	1
961	2	8	1	1	1	1	1	1	2	0	1	1	1	1	0	0	0	0	1	0	1	0	0
962	2	8	1	1	1	1	2	1	1	0	1	1	1	1	1	0	0	0	0	0	1	0	1
963	2	8	5	5	3	3	2	0	0	2	2	1	1	1	2	0	1	0	0	0	1	1	1
964	1	8	1	1	1	1	1	2	2	0	1	1	1	1	2	0	1	0	0	0	1	0	1
965	1	8	2	2	2	2	2	4	4	0	1	1	1	1	1	0	3	0	0	0	1	1	1
966	1	8	1	2	2	2	2	2	2	0	1	1	1	1	0	0	1	0	1	0	1	0	1
967	1	8	2	1	2	2	2	1	2	0	1	1	1	1	0	0	0	0	0	3	1	0	1
968	1	8	4	4	3	5	1	0	0	0	2	1	1	1	0	0	0	0	1	1	1	1	1
969	1	8	1	1	1	1	1	1	1	0	1	1	1	1	2	0	1	0	0	0	1	0	1
970	1	8	1	1	1	1	1	2	1	0	1	1	1	1	0	0	0	0	2	2	1	0	1
971	1	8	1	1	1	1	2	1	1	0	1	1	1	1	1	0	1	0	0	0	1	0	1
972	1	8	1	1	1	1	2	3	4	0	1	1	1	1	2	0	0	0	0	1	1	0	1
973	1	8	2	2	2	2	1	3	2	0	1	1	1	1	0	0	2	0	3	0	1	0	1
974	1	8	2	2	2	2	1	4	3	0	1	1	1	1	2	0	1	0	0	0	1	1	1
975	1	8	4	4	3	3	1	0	0	0	1	1	1	1	1	0	0	0	0	0	1	1	1
976	1	8	1	1	1	1	1	1	1	0	1	1	1	1	0	0	0	0	2	0	1	0	0
977	1	8	1	1	1	1	2	2	3	0	1	1	1	1	0	0	1	0	2	0	1	0	1
978	2	8	2	2	2	5	1	1	1	0	1	1	1	1	0	0	0	0	0	0	1	0	0
979	2	8	2	2	2	2	1	2	1	0	1	1	1	1	1	0	1	0	0	0	1	0	1
980	2	8	1	1	1	5	2	1	1	0	1	1	1	1	0	0	0	0	2	0	1	0	1
981	1	8	1	2	2	2	2	2	2	0	1	1	1	1	0	0	0	0	0	0	1	0	1
982	2	8	2	2	2	2	2	3	1	0	1	1	1	1	1	0	1	0	0	0	1	0	1
983	2	8	2	2	2	2	1	2	2	0	1	2	2	1	1	0	2	0	0	0	1	1	1
984	2	8	1	1	1	1	2	2	1	0	2	1	1	1	1	0	1	0	0	0	1	1	1
985	2	8	1	1	1	1	1	2	3	0	1	1	1	1	0	0	1	0	1	0	1	0	1
986	2	8	1	1	1	1	1	2	1	0	1	1	1	1	0	0	0	0	2	1	1	0	1
987	2	8	1	1	1	1	1	1	1	0	1	2	2	1	0	0	1	0	1	1	1	1	1
988	2	8	2	2	2	2	1	2	1	0	1	1	1	1	0	0	0	2	0	0	1	0	1
989	2	8	1	1	1	1	1	2	1	0	1	1	1	1	1	0	1	0	0	0	1	0	1
990	2	8	2	2	2	1	1	2	1	0	1	1	1	1	2	0	1	0	0	0	1	0	1
991	2	8	1	1	1	1	2	2	0	1	1	1	1	1	0	0	0	0	1	1	1	0	1
992	2	8	1	1	1	1	1	2	3	0	1	1	1	1	1	0	1	0	0	0	1	0	1
993	2	8	1	1	1	5	1	1	1	0	2	1	1	1	1	0	1	0	0	0	1	1	1
994	2	8	2	2	2	2	1	2	1	0	1	1	1	1	0	0	2	0	2	0	1	0	1
995	2	8	1	1	1	1	2	0	0	0	2	1	1	1	3	0	1	0	0	0	1	1	1
996	1	8	1	1	1	1	1	1	1	0	1	1	1	1	1	0	1	0	0	0	1	0	0
997	1	8	2	2	2	2	2	2	1	0	1	1	1	1	0	0	1	0	0	0	1	0	1
998	1	8	2	2	2	5	2	2	2	0	1	1	1	1	1	0	2	0	0	0	1	0	1
999	1	8	2	2	2	2	1	2	1	0	1	1	1	1	0	0	0	0	3	0	1	0	1
1000	1	8	1	1	1	1	2	2	1	0	1	1	1	1	0	0	1	0	1	0	1	0	1
1001	1	8	2	2	2	1	1	4	2	0	1	1	1	1	2	0	2	0	0	0	1	1	1
1002	1	8	1	1	1	1	1	2	2	0	1	1	1	1	1	0	1	0	0	0	1	0	1
1003	1	8	3	3	2	3	2	0	0	2	2	1	1	1	0	0	0	0	0	0	1	1	1
1004	1	8	1	1	1	1	2	1	4	0	1	1	1	1	0	0	1	0	3	0	1	0	1
1005	1	8	1	1	1	1	1	1	1	0	1	1	1	1	0	0	0	0	0	0	1	0	0
1006	1	8	1	1	1	1	1	1	1	0	1	1	1	1	0	0	0	0	1	1	1	0	0
1007	2	8	1	1	1	1	2	1	0	0	1	1	1	1	1	0	1	0	0	0	1	0	1
1008	1	8	1	1	1	1	1	1	1	0	1	1	1	1	0	0	0	0	1	0	1	0	0
1009	2	8	1	1	1	1	1	1	2	0	1	1	1	1	1	0	2	0	0	0	1	0	1
1010	1	8	1	3	2	1	1	1	0	0	2	1	1	1	0	0	0	0	1	0	1	1	1
1011	2	7	2	2	2	2	2	4	4	0	1	1	1	1	2	0	3	0	0	0	1	1	1
1012	2	7	2	2	2	1	1	1	1	0	1	1	1	1	0	0	1	0	1	0	1	0	0
1013	2	7	2	2	2	1	1	1	1	0	1	1	1	1	0	0	0	0	0	1	1	0	0
1014	2	7	2	2	2	2	2	1	3	0	1	1	1	1	1	0	3	0	0	0	1	1	1
1015	2	7	2	2	2	5	1	1	1	0	1	1	1	1	0	0	0	0	1	1	1	0	0
1016	2	7	1	1	1	1	2	1	1	0	2	1	1	1	1	1	1	1	3	0	1	1	1
1017	2	7	2	2	2	2	1	3	2	0	1	1	1	1	0	0	1	0	0	0	1	0	1
1018	2	7	2	2	2	1	1	3	2	0	1	1	1	1	1	0	2	0	0	0	1	0	1
1019	2	7	1	1	1	2	2	0	0	1	2	2	1	2	0	0	0	0	1	1	1	1	1
1020	1	7	1	1	1	1	1	1	1	0	2	1	1	1	0	0	0	0	1	0	1	1	1
1021	1	7	2	2	2	2	1	2	1	0	1	1	1	1	1	0	1	0	0	0	1	0	1
1022	1	7	1	1	1	1	1	1	1	0	1	1	1	1	0	0	0	0	1	0	1	0	0
1023	1	7	2	2	2	2	2	1	3	0	1	1	1	1	0	0	1	0	0	0	1	0	1
1024	1	7	2	2	2	1	1	1	1	0	1	1	1	1	0	0	0	0	1	0	1	0	0
1025	1	7	2	2	2	2	1	1	2	0	1	1	1	1	0	0	0	0	1	1	1	0	0
1026	1	7	2	2	2	1	1	2	2	0	1	1	1	1	0	0	2	0	1	0	1	0	1
1027	1	7	1	1	1	2	2	1	2	0	1	1	1	1	0	0	0	0	3	0	1	0	1
1028	1	7	1	2	2	2	2	1	1	0	1	1	1	1	0	0	0	0	2	1	1	0	1
1029	1	8	1	1	1	1	1	1	1	0	1	1	1	1	0	0	0	0	0	0	1	0	0
1030	2	7	2	2	2	2	1	1	0	2	2	1	1	1	2	0	2	0	0	0	1	1	1
1031	2	7	2	2	2	1	2	0	0	0	2	1	1	1	0	0	1	0	0	0	1	1	1
1032	2	7	2	2	2	1	2	3	4	0	1	1	1	1	0	0	0	0	3	2	1	0	1
1033	2	7	1	1	1	1	2	1	1	0	1	1	1	1	2	0	1	0	0	0	1	0	1
1034	2	7	2	2	2	1	1	1	1	0	1	1	1	1	0	0	0	0	0	0	1	0	0
1035	2	7	1	1	1	1	1	1	1	0	1	1	1	1	0	0	0	0	1	0	1	0	0
1036	2	7	2	1	2	1	2	2	1	0	1	1	1	1	0	0	2	0	0	0	1	0	1
1037	2	7	1	1	1	3	1	1	1	0	1	1	1	1	1	0	0	0	1	0	1	0	0
1038	2	7	1	2	2	2	2	1	1	0	1	1	1	1	1	0	1	0	0	0	1	0	1
1039	2	7	1	1	1	1	1	1	1	1	1	1	1	1	0	0	1	0	0	0	1	0	1
1040	2	7	1	1	1	1	1	2	1	0	1	1	1	1	0	0	2	0	1	0	1	0	1
1041	2	7	4	1	3	1	1	1	1	0	2	1	1	1	2	0	1	0	0	0	1	1	1
1042	1	7	2	2	2	2	2	1	2	0	1	1	1	1	0	0	1	0	0	0	1	0	1
1043	1	7	2	2	2	1	1	1	1	0	1	1	1	1	0	0	1	0	0	0	1	0	0
1044	1	7	2	2	2	2	2	2	2	0	1	1	1	1	0	0	2	0	3	0	1	0	1
1045	1	7	2	1	2	2	2	4	4	0	1	1	1	1	0	0	0	0	2	2	2	1	1
1046	1	7	2	2	2	2	2	3	3	0	1	1	1	1	0	0	1	0	0	0	1	0	1
1047	1	7	2	2	2	2	2	4	4	0	1	1	1	1	2	0	2	0	0	0	1	1	1
1048	1	7	4	1	3	3	1	0	0	0	2	1	1	1	1	0	0	0	0	0	1	1	1
1049	1	7	2	2	2	2	1	3	3	0	1	1	1	1	0	0	1	0	0	0	1	0	1
1050	1	7	1	1	1	3	1	1	0	1	1	1	1	1	0	0	0	0	0	0	1	0	1
1051	1	7	4	1	3	3	1	1	1	0	1	1	1	1	0	0	0	0	2	0	1	1	1
1052	1	7	1	2	2	1	1	3	3	0	1	1	1	1	0	0	1	0	1	0	1	0	1
1053	1	7	2	1	2	1	1	1	2	0	1	1	1	1	2	0	2	0	0	0	1	0	1
1054	2	8	2	2	2	2	1	4	3	0	1	1	1	1	2	0	3	0	0	0	1	1	1
1055	2	8	1	2	2	2	1	3	2	0	1	1	1	1	1	0	1	0	0	0	1	0	1
1056	2	8	2	1	2	1	1	2	2	0	1	1	1	1	0	0	2	0	0	0	1	0	1
1057	2	8	2	2	2	2	2	2	4	0	1	1	1	1	0	0	2	0	2	0	1	0	1
1058	2	8	1	1	1	5	1	1	2	0	1	1	1	1	0	0	0	0	0	1	1	0	0
1059	2	8	1	1	1	1	1	1	1	0	1	1	1	1	2	0	2	0	0	0	1	0	1
1060	2	8	2	1	2	5	2	2	0	0	1	1	1	1	0	0	2	0	1	0	1	0	1
1061	2	8	1	1	1	1	2	2	2	0	1	1	1	1	2	0	3	0	0	0	1	1	1
1062	1	8	2	1	2	1	2	2	2	0	1	1	1	1	2	0	3	0	0	0	1	1	1
1063	1	8	1	1	1	1	2	3	3	0	1	1	1	1	0	0	0	0	0	0	1	0	1
1064	1	8	1	1	1	2	2	3	3	0	1	1	1	1	2	0	3	0	0	0	1	1	1
1065	1	8	2	2	2	1	1	3	3	0	1	1	1	1	1	0	0	0	0	0	1	0	1
1066	1	8	2	1	2	1	2	1	2	0	1	1	1	1	0	0	0	0	3	0	1	0	1
1067	1	8	2	2	2	5	1	1	2	0	1	1	1	1	0	0	1	0	0	0	1	0	0
1068	1	8	1	1	1	2	2	2	2	0	1	1	1	1	0	0	2	0	0	0	1	0	1
1069	1	8	2	2	2	2	1	4	3	0	1	1	1	1	0	0	2	0	0	0	1	1	1
1070	1	8	2	2	2	2	2	2	2	0	1	1	1	1	2	0	2	0	0	0	1	0	1
1071	1	8	1	2	2	2	1	3	0	0	1	1	1	1	0	0	1	0	0	0	1	0	1
1072	1	8	2	1	2	1	1	3	2	0	1	1	1	1	0	0	0	0	0	0	1	0	1
1073	1	8	4	1	3	2	2	0	0	0	2	1	1	1	0	0	0	0	0	0	1	1	1
1074	1	8	2	2	2	2	1	0	3	0	1	1	1	1	0	0	1	0	0	0	1	0	1
1075	1	8	2	2	2	5	2	1	0	0	1	1	1	1	0	0	1	0	3	0	1	0	1
1076	2	8	4	1	3	3	2	3	2	0	1	1	1	1	0	0	0	0	3	3	1	1	1
1077	2	8	2	1	2	5	2	3	2	0	1	1	1	1	0	0	2	0	0	0	1	0	1
1078	2	8	2	2	2	5	1	4	4	0	1	1	1	1	0	0	0	0	1	0	1	1	1
1079	2	8	2	2	2	5	2	1	1	0	1	1	1	1	0	0	0	0	1	0	1	0	1
1080	2	8	2	2	2	2	1	1	2	0	1	1	1	1	2	0	1	0	0	0	1	0	1
1081	2	8	1	1	1	5	1	1	1	0	1	2	1	2	0	0	0	0	2	0	1	0	1
1082	2	8	2	2	2	2	1	1	1	0	1	1	1	1	0	0	2	0	2	0	1	0	1
1083	1	8	1	1	1	1	1	2	2	0	1	1	1	1	2	0	2	0	0	0	1	0	1
1084	1	8	1	1	1	3	2	0	0	0	2	1	1	1	0	0	0	0	1	3	1	1	1
1085	1	8	2	2	2	2	1	3	2	0	1	1	1	1	0	0	0	0	3	2	1	0	1
1086	1	8	2	2	2	2	2	2	4	0	1	1	1	1	0	0	0	0	3	2	1	0	1
1087	1	8	1	1	1	1	1	1	1	0	1	1	1	1	1	0	2	0	0	0	1	0	1
1088	1	8	2	2	2	2	1	3	2	0	1	2	2	1	1	0	2	0	0	0	1	1	1
1089	1	8	4	1	3	1	1	1	1	0	2	1	1	1	0	0	0	0	3	1	1	1	1
1090	1	8	1	1	1	1	2	1	2	0	1	1	1	1	0	0	0	0	3	2	1	0	1
1091	1	8	1	1	1	1	1	0	0	0	1	1	1	1	0	0	0	0	1	1	1	0	1
1092	1	8	2	2	2	5	1	0	0	0	2	1	1	1	3	0	1	0	0	0	1	1	1
1093	2	8	1	1	1	2	2	0	0	0	1	1	1	1	0	0	0	0	0	0	1	0	1
1094	2	8	1	1	1	1	1	1	1	0	1	1	1	1	0	0	0	0	2	0	1	0	0
1095	2	8	1	1	1	1	1	1	1	0	2	1	1	1	0	0	0	0	1	2	1	1	1
1096	2	8	4	4	3	1	1	0	2	0	2	1	1	1	3	0	2	0	0	0	1	1	1
1097	2	8	1	1	1	2	2	0	0	0	1	1	1	1	0	0	2	0	2	0	1	0	1
1098	2	8	1	1	1	3	1	1	1	0	1	1	1	1	0	0	0	0	3	2	1	0	1
1099	2	8	1	1	1	1	1	2	0	0	1	1	1	1	0	0	2	0	0	0	1	0	1
1100	2	8	2	2	2	2	1	3	2	0	1	1	1	1	0	0	1	0	0	0	1	0	1
1101	2	8	2	2	2	2	2	4	2	0	1	1	1	1	0	0	1	0	0	0	1	1	1
1102	1	8	1	1	1	2	2	2	3	0	1	1	1	1	1	0	0	0	0	3	1	0	1
1103	1	8	2	2	2	1	1	1	2	0	2	1	1	1	0	0	1	0	3	0	1	1	1
1104	1	8	2	2	2	1	2	1	1	0	1	1	1	1	0	0	1	0	0	0	1	0	1
1105	1	8	4	4	3	1	1	0	1	1	1	1	1	1	0	0	0	0	1	0	1	1	1
1106	1	8	2	2	2	1	1	3	3	0	1	1	1	1	0	0	0	0	3	1	1	0	1
1107	1	8	1	1	1	1	1	0	1	1	1	1	1	1	0	0	0	0	1	0	1	0	1
1108	1	8	2	2	2	2	1	3	3	0	1	1	1	1	0	0	0	0	0	0	1	0	1
1109	1	8	1	1	1	1	1	0	1	1	1	1	1	1	0	0	0	0	3	0	1	0	1
1110	1	8	1	1	1	1	1	0	1	1	1	1	1	1	0	0	0	0	0	0	1	0	1
1111	2	8	2	2	2	1	1	1	1	0	1	1	1	1	0	0	1	0	0	0	1	0	0
1112	1	8	1	1	1	5	1	1	1	0	1	1	1	1	0	0	0	0	0	0	1	0	0
1113	1	8	1	1	1	5	2	0	0	0	1	1	1	1	0	0	0	0	3	3	1	0	1
1114	1	8	2	2	2	2	1	3	2	0	1	2	2	1	0	0	0	0	0	1	1	1	1
1115	1	8	2	2	2	2	2	4	3	1	1	1	1	1	3	0	3	0	0	0	2	1	1
1116	1	8	1	2	2	2	1	4	0	0	1	1	1	1	0	0	2	0	0	0	1	1	1
1117	2	8	2	2	2	1	2	3	3	0	1	1	1	1	0	0	0	0	0	0	1	0	1
1118	2	8	2	2	2	1	1	2	2	0	1	1	1	1	0	0	1	0	0	0	1	0	1
1119	2	8	2	1	2	1	1	3	3	0	1	1	1	1	0	0	1	0	2	0	1	0	1
1120	2	8	2	1	2	2	2	0	0	0	1	2	1	2	1	0	2	0	0	0	1	0	1
1121	2	8	4	4	3	3	2	0	0	0	1	1	1	1	1	0	3	0	0	0	1	1	1
1122	1	8	1	1	1	5	2	2	0	0	1	1	1	1	0	0	0	0	0	1	1	0	1
1123	2	8	1	1	1	3	1	3	0	0	1	1	1	1	0	0	0	0	1	2	1	0	1
1124	2	8	2	2	2	1	2	3	3	0	1	1	1	1	0	0	2	0	0	0	1	0	1
1125	2	8	3	1	2	2	1	2	4	0	1	1	1	1	0	0	2	0	3	1	1	0	1
1126	2	8	1	4	3	3	1	4	3	0	1	1	1	1	0	0	0	0	3	3	1	1	1
1127	2	8	2	2	2	5	2	2	4	0	1	1	1	1	1	0	1	0	0	0	1	0	1
1128	2	8	1	1	1	3	2	0	0	0	1	1	1	1	0	0	0	0	1	0	1	0	1
1129	1	8	2	2	2	5	1	4	2	0	1	1	1	1	0	0	2	0	0	0	1	1	1
1130	2	8	2	1	2	2	2	3	1	0	2	1	1	1	3	3	0	0	0	0	1	1	1
1131	2	8	2	2	2	2	2	4	2	0	1	1	1	1	0	0	0	0	3	0	1	1	1
1132	2	8	2	2	2	2	2	3	2	0	1	1	1	1	0	0	0	0	3	0	1	0	1
1133	1	8	1	1	1	2	2	1	0	0	1	1	1	1	0	0	3	0	3	0	1	1	1
1134	1	8	1	1	1	1	1	1	1	0	1	1	1	1	2	0	1	0	0	0	1	0	1
1135	2	8	2	1	2	5	2	0	0	0	1	1	1	1	2	0	0	0	0	2	1	0	1
1136	2	8	1	1	1	3	1	3	2	0	1	1	1	1	0	0	0	0	1	0	1	0	1
1137	1	8	2	2	2	1	2	4	4	0	1	1	1	1	1	0	0	0	0	1	1	1	1
1138	2	8	1	1	1	2	2	1	0	0	1	1	1	1	0	0	0	0	2	3	1	0	1
1139	1	8	2	2	2	2	1	2	4	0	1	1	1	1	0	0	2	0	0	0	1	0	1
1140	1	8	1	1	1	1	1	3	1	0	1	1	1	1	2	0	0	0	0	0	1	0	1
1141	2	7	2	1	2	1	1	0	0	2	1	1	1	1	1	0	1	0	0	0	1	1	1
1142	2	7	1	2	2	1	1	1	3	0	1	1	1	1	0	0	1	0	2	0	1	0	0
1143	2	7	2	2	2	5	1	2	1	1	1	1	1	1	0	0	1	0	1	0	1	0	1
1144	2	7	2	2	2	2	2	3	2	0	1	1	1	1	2	0	1	0	0	0	1	0	1
1145	2	7	2	2	2	1	2	3	2	0	1	1	1	1	0	0	2	0	2	0	1	0	1
1146	2	7	2	1	2	1	1	1	1	0	2	1	1	1	0	0	1	0	0	0	1	1	1
1147	2	7	2	2	2	1	2	1	1	0	1	1	1	1	0	0	2	0	1	0	1	0	1
1148	2	7	1	1	1	1	1	1	1	0	1	1	1	1	0	0	2	0	1	0	1	0	1
1149	2	7	2	2	2	1	2	1	2	0	1	1	1	1	0	0	0	0	1	0	1	0	1
1150	2	7	2	2	2	2	2	3	3	0	1	1	1	1	1	0	1	0	0	0	1	0	1
1151	2	7	1	1	1	2	1	0	1	1	1	1	1	1	0	0	3	0	3	0	1	1	1
1152	1	7	2	2	2	2	2	2	4	0	1	1	1	1	0	0	0	0	0	0	1	0	1
1153	1	7	2	2	2	2	1	4	2	0	1	1	1	1	0	0	1	0	0	0	1	1	1
1154	1	7	2	2	2	2	2	3	1	0	1	1	1	1	1	0	1	0	0	0	1	0	1
1155	1	7	1	1	1	1	1	3	3	0	1	1	1	1	0	0	0	0	1	0	1	0	1
1156	1	7	1	1	1	5	2	2	3	0	1	1	1	1	0	0	0	0	1	2	1	0	1
1157	1	7	2	1	2	1	1	1	1	0	1	1	1	1	0	0	1	0	3	0	1	0	1
1158	1	7	1	1	1	1	2	1	1	0	1	1	1	1	0	0	0	0	3	1	1	0	1
1159	1	7	2	2	2	3	1	1	3	0	1	1	1	1	0	0	0	0	1	2	1	0	0
1160	1	7	2	2	2	1	1	4	3	0	1	1	1	1	0	0	1	0	3	0	1	1	1
1161	2	7	1	2	2	1	1	1	1	0	1	1	1	1	0	0	2	0	0	0	1	0	1
1162	2	7	2	2	2	1	1	4	4	0	1	1	1	1	0	0	2	0	0	0	1	1	1
1163	2	7	1	1	1	1	1	1	1	0	2	1	1	1	1	0	2	0	0	0	1	1	1
1164	2	7	1	2	2	1	1	0	0	1	2	1	1	1	2	0	2	0	0	0	1	1	1
1165	2	7	2	2	2	2	2	2	3	0	1	1	1	1	2	0	2	0	0	0	1	0	1
1166	2	7	1	1	1	1	1	1	1	0	1	1	1	1	0	0	1	0	0	0	1	0	0
1167	2	7	2	2	2	2	1	1	4	0	1	1	1	1	0	0	3	0	0	0	1	1	1
1168	2	7	1	1	1	1	2	1	2	0	1	1	1	1	0	0	1	0	0	0	1	0	1
1169	2	7	2	1	2	2	2	3	2	0	1	1	1	1	0	0	0	0	2	1	1	0	1
1170	2	7	2	2	2	1	1	1	1	0	2	1	1	1	0	0	1	0	1	0	1	1	1
1171	2	7	2	2	2	1	2	1	1	0	2	1	1	1	1	0	1	0	0	0	1	1	1
1172	2	7	2	2	2	1	1	3	2	0	1	1	1	1	1	0	3	0	0	0	1	1	1
1173	2	7	1	1	1	1	1	1	1	0	1	1	1	1	0	0	1	0	0	0	1	0	0
1174	2	7	1	1	1	1	1	1	1	0	1	1	1	1	0	0	1	0	1	0	1	0	0
1175	2	7	4	1	3	2	2	4	1	0	1	1	1	1	0	0	1	0	3	0	1	1	1
1176	1	7	1	1	1	1	2	1	1	0	1	1	1	1	1	0	0	0	0	0	1	0	1
1177	1	7	1	2	2	5	2	1	1	0	2	1	1	1	1	0	2	0	0	0	1	1	1
1178	1	7	1	1	1	1	1	3	2	0	1	1	1	1	0	0	2	0	3	0	1	0	1
1179	1	7	2	2	2	3	1	2	3	0	1	2	1	2	0	0	2	0	0	0	1	0	1
1180	1	7	1	1	1	1	1	1	1	0	2	1	1	1	1	0	1	0	0	0	1	1	1
1181	1	7	2	2	2	2	1	3	3	0	1	1	1	1	0	0	2	0	1	0	1	0	1
1182	1	7	2	2	2	2	2	3	4	0	1	1	1	1	0	0	2	0	1	0	1	0	1
1183	1	7	2	2	2	2	1	3	2	0	1	1	1	1	0	0	0	0	0	2	1	0	1
1184	1	7	2	2	2	2	1	2	4	0	1	1	1	1	0	0	1	0	1	0	1	0	1
1185	1	7	1	1	1	1	1	0	0	0	2	1	1	1	0	0	0	0	0	1	1	1	1
1186	1	7	1	1	1	1	1	1	1	0	1	1	1	1	0	0	1	0	3	0	1	0	1
1187	2	7	2	2	2	2	2	1	2	0	1	1	1	1	0	0	1	0	1	0	1	0	1
1188	1	7	2	1	2	2	2	1	1	0	1	1	1	1	0	0	0	0	1	0	1	0	1
1189	1	7	2	1	2	2	2	1	2	0	1	1	1	1	0	0	0	0	0	0	1	0	1
1190	1	7	2	2	2	2	2	1	1	0	1	1	1	1	0	0	2	0	1	0	1	0	1
1191	1	7	1	2	2	2	2	1	1	0	1	1	1	1	0	0	1	0	1	0	1	0	1
1192	1	7	4	1	3	3	2	0	0	0	2	1	1	1	0	0	1	0	1	0	1	1	1
1193	1	7	2	2	2	2	2	1	2	0	1	1	1	1	0	0	1	0	1	0	1	0	1
1194	1	7	2	2	2	2	2	1	1	0	1	1	1	1	0	0	0	0	2	0	1	0	1
1195	1	7	3	2	2	2	2	1	1	0	1	1	1	1	0	0	0	0	2	0	1	0	1
1196	1	7	1	1	1	1	1	1	1	0	1	1	1	1	0	0	0	0	1	1	1	0	0
1197	1	7	4	4	3	3	2	0	0	0	2	1	1	1	0	0	0	0	1	0	1	1	1
1198	1	7	4	4	3	3	2	0	0	0	2	1	1	1	0	0	0	0	1	0	1	1	1
1199	2	7	1	3	2	1	1	1	0	1	1	1	1	1	0	0	0	0	1	1	1	0	1
1200	1	7	2	2	2	2	1	1	3	0	1	1	1	1	0	0	0	0	1	1	1	0	0
1201	2	7	2	2	2	2	1	1	4	0	1	1	1	1	0	0	0	0	1	1	1	0	1
1202	2	7	2	2	2	2	2	1	1	0	1	1	1	1	0	0	1	0	3	0	1	0	1
1203	1	7	1	1	1	1	1	3	3	0	1	1	1	1	1	0	2	0	0	0	1	0	1
1204	2	7	2	2	2	5	1	2	2	0	1	1	1	1	0	0	1	0	0	0	1	0	1
1205	2	7	2	2	2	2	1	3	4	0	1	1	1	1	0	0	0	0	2	3	1	0	1
1206	1	7	2	2	2	1	2	2	1	0	1	2	2	1	0	0	2	0	1	0	1	1	1
1207	2	7	2	2	2	1	1	1	1	0	1	1	1	1	0	0	1	0	2	0	1	0	0
1208	1	7	1	2	2	2	2	1	1	0	1	1	1	1	0	0	0	0	2	0	1	0	1
1209	1	7	1	4	3	3	2	1	1	0	2	1	1	1	0	0	0	0	1	1	1	1	1
1210	1	7	2	2	2	2	2	3	2	0	1	1	1	1	1	1	1	0	1	0	1	0	1
1211	2	7	1	1	1	5	1	1	0	0	1	1	1	1	0	0	1	0	1	0	1	0	0
1212	2	7	1	2	2	2	2	1	1	0	1	1	1	1	0	0	0	0	0	1	1	0	1
1213	1	7	1	1	1	1	1	1	1	0	1	1	1	1	0	0	0	0	2	0	1	0	0
1214	1	7	1	1	1	1	1	1	1	0	1	1	1	1	1	0	1	1	1	1	1	0	0
1215	1	7	2	2	2	2	1	4	3	0	1	1	1	1	0	0	1	0	0	0	1	1	1
1216	2	7	1	1	1	1	2	1	2	0	1	1	1	1	1	0	1	0	0	0	1	0	1
1217	2	7	2	2	2	2	2	3	2	0	1	1	1	1	1	0	0	0	0	0	1	0	1
1218	2	7	1	3	2	1	1	1	0	1	1	1	1	1	0	0	0	0	1	0	1	0	1
1219	1	7	1	2	2	2	2	3	3	0	1	1	1	1	1	0	1	0	0	0	1	0	1
1220	2	7	2	1	2	1	2	1	1	0	1	1	1	1	0	0	1	0	2	0	1	0	1
1221	1	7	2	2	2	2	2	1	1	0	1	1	1	1	3	0	3	0	0	0	1	1	1
1222	2	7	1	1	1	1	1	1	1	0	1	1	1	1	1	0	0	0	0	0	1	0	0
1223	2	7	1	2	2	2	2	1	4	0	1	1	1	1	1	0	3	0	0	0	1	1	1
1224	1	7	2	2	2	1	1	1	1	0	1	1	1	1	0	0	0	0	1	1	1	0	0
1225	1	7	1	1	1	1	2	1	2	0	1	1	1	1	0	0	0	0	2	1	1	0	1
1226	1	7	2	2	2	5	2	2	2	0	1	1	1	1	0	0	0	0	3	1	1	0	1
1227	2	7	1	2	2	1	2	1	0	1	1	1	1	1	0	0	0	0	0	0	1	0	1
1228	2	7	1	1	1	1	2	0	0	1	1	1	1	1	1	1	1	1	1	1	1	0	1
1229	2	7	2	2	2	1	1	1	1	0	1	1	1	1	0	0	0	0	0	0	1	0	0
1230	1	7	2	2	2	2	1	3	3	0	1	1	1	1	0	0	0	0	1	2	1	0	1
1231	1	7	1	1	1	1	1	1	1	0	1	1	1	1	0	0	0	0	0	0	1	0	0
1233	2	7	1	1	1	1	1	1	1	0	1	1	1	1	0	0	0	0	1	0	1	0	0
1234	2	7	2	2	2	2	1	1	1	0	1	1	1	1	0	0	0	0	2	1	1	0	0
1235	2	7	2	2	2	2	2	2	3	0	1	1	1	1	0	0	2	0	1	0	1	0	1
1236	2	7	1	1	1	1	1	1	1	0	1	1	1	1	0	0	0	0	2	1	1	0	0
1237	2	7	2	2	2	1	2	1	1	0	1	1	1	1	0	0	1	0	2	0	1	0	1
1238	2	7	2	2	2	2	1	1	1	0	1	1	1	1	1	0	1	0	0	0	1	0	0
1239	1	7	1	1	1	1	2	1	2	0	1	1	1	1	0	0	0	0	2	1	1	0	1
1240	1	7	1	1	1	1	1	2	3	0	2	1	1	1	0	0	0	0	3	1	1	1	1
1241	1	7	1	1	1	1	1	0	0	0	1	1	1	1	0	0	1	0	2	0	1	0	1
1242	1	7	1	1	1	1	2	1	3	0	1	1	1	1	0	0	2	0	0	0	1	0	1
1243	1	7	2	2	2	1	1	2	2	0	1	1	1	1	0	0	1	0	1	0	1	0	1
1244	1	7	2	2	2	2	2	1	1	0	1	1	1	1	0	0	0	0	1	0	1	0	1
1245	1	8	2	1	2	5	1	1	2	0	1	1	1	1	0	1	0	0	0	0	1	0	0
1246	1	8	1	1	1	1	1	1	1	0	1	1	1	1	0	0	1	0	1	0	1	0	0
1247	2	8	2	2	2	5	2	1	1	0	1	1	1	1	0	0	0	0	1	1	1	0	1
1248	2	8	1	1	1	2	2	1	1	0	1	1	1	1	0	0	0	0	1	1	1	0	1
1249	2	8	1	2	2	1	2	1	1	0	1	1	1	1	1	1	1	1	0	0	1	0	1
1250	2	8	2	2	2	1	1	1	1	0	1	1	1	1	0	0	0	0	1	1	1	0	0
1251	1	8	5	1	3	5	2	1	1	0	2	2	2	1	0	0	0	0	0	0	1	1	1
1252	2	8	1	1	1	5	1	3	3	0	1	1	1	1	1	0	0	0	0	0	1	0	1
1253	1	8	1	1	1	1	1	1	1	0	1	1	1	1	1	0	1	0	0	0	1	0	0
1254	1	8	1	1	1	5	2	2	2	0	1	1	1	1	0	0	2	0	0	0	1	0	1
1255	1	8	2	2	2	2	2	2	2	1	1	1	1	1	0	0	1	0	0	0	1	0	1
1256	1	8	1	1	1	1	2	1	1	0	1	1	1	1	2	0	1	0	0	0	1	0	1
1257	1	8	1	1	1	1	1	1	1	0	2	1	1	1	1	0	1	0	0	0	1	1	1
1258	1	8	1	1	1	1	1	1	1	0	1	1	1	1	0	0	0	0	1	1	1	0	0
1259	1	8	1	1	1	1	2	1	1	0	1	1	1	1	0	0	0	0	2	0	1	0	1
1260	1	8	1	1	1	1	1	1	1	0	1	1	1	1	1	1	0	0	0	0	1	0	0
1261	2	8	2	2	2	1	1	1	2	0	1	1	1	1	0	0	1	0	2	0	1	0	0
1262	2	8	2	2	2	2	2	1	1	0	2	1	1	1	3	1	3	0	0	0	1	1	1
1263	2	8	1	1	1	1	2	1	1	1	1	1	1	1	1	0	1	0	0	0	1	0	1
1264	2	8	2	2	2	1	1	1	1	0	2	1	1	1	2	0	1	0	0	0	1	1	1
1265	2	8	2	2	2	2	2	4	2	0	1	1	1	1	1	0	0	0	0	0	1	1	1
1266	2	8	1	1	1	1	1	1	1	0	1	1	1	1	0	0	0	0	2	1	1	0	0
1267	2	8	1	1	1	1	1	1	1	0	1	1	1	1	1	0	2	0	0	0	1	0	1
1268	2	8	1	1	1	1	1	2	2	0	1	1	1	1	1	0	1	0	0	0	1	0	1
1269	2	8	1	1	1	5	2	1	1	0	1	1	1	1	0	0	0	0	1	0	1	0	1
1270	2	8	1	1	1	1	1	3	1	0	1	1	1	1	0	0	1	0	2	0	1	0	1
1271	2	8	2	2	2	2	2	3	3	0	1	1	1	1	0	0	1	0	3	2	1	0	1
1272	2	8	1	1	1	1	2	1	1	0	1	1	1	1	0	1	0	0	1	0	1	0	1
1273	2	8	2	2	2	2	1	2	2	0	1	1	1	1	1	0	3	0	0	0	1	1	1
1274	2	8	1	1	1	1	1	1	1	0	1	1	1	1	0	0	1	0	1	0	1	0	0
1275	2	8	2	1	2	2	1	2	1	0	1	1	1	1	0	0	1	0	1	0	1	0	1
1276	1	8	1	1	1	3	2	1	1	0	1	1	1	1	0	0	0	0	2	0	1	0	1
1277	1	8	3	3	2	1	2	2	2	0	1	1	1	1	1	0	1	0	0	0	1	0	1
1278	2	8	1	1	1	1	1	2	1	0	1	1	1	1	0	0	0	0	1	1	1	0	1
1279	1	8	2	2	2	2	2	1	2	0	1	1	1	1	0	0	1	0	1	0	1	0	1
1280	1	8	2	2	2	1	2	2	2	0	1	1	1	1	0	0	0	0	2	1	1	0	1
1281	1	7	1	1	1	3	1	1	1	0	1	1	1	1	0	0	1	0	1	0	1	0	0
1282	2	7	2	2	2	2	1	1	2	0	1	1	1	1	0	0	1	0	1	0	1	0	0
1283	2	7	1	1	1	1	1	2	2	0	1	1	1	1	0	0	0	0	1	1	1	0	1
1284	1	7	2	2	2	2	2	2	2	0	1	1	1	1	0	0	1	0	1	0	1	0	1
1285	1	7	2	2	2	2	2	4	3	0	1	1	1	1	0	0	1	0	1	1	1	1	1
1286	2	7	1	1	1	1	1	1	1	0	1	1	1	1	0	0	1	0	2	0	1	0	0
1287	2	7	2	2	2	1	1	1	1	0	1	1	1	1	0	0	1	0	0	0	1	0	0
1288	1	7	2	2	2	1	1	1	1	0	1	1	1	1	0	0	1	0	3	0	1	0	1
1289	2	7	5	5	3	3	1	0	1	0	2	1	1	1	1	0	0	0	0	0	1	1	1
1290	1	7	2	2	2	2	2	1	1	0	1	1	1	1	0	0	2	0	2	0	1	0	1
1291	2	7	1	1	1	2	2	2	2	0	1	1	1	1	0	0	1	0	1	0	1	0	1
1292	1	7	2	2	2	1	1	1	1	0	1	1	1	1	0	0	1	0	0	1	1	0	0
1293	1	7	2	2	2	1	1	2	1	0	1	1	1	1	0	0	0	0	1	0	1	0	1
1294	1	7	2	1	2	2	1	1	1	0	1	1	1	1	0	0	0	0	1	1	1	0	0
1295	1	7	2	2	2	2	1	3	2	0	1	1	1	1	0	0	2	0	2	0	2	1	1
1296	1	7	1	4	3	2	2	3	2	1	1	1	1	1	0	0	3	0	3	0	1	1	1
1297	2	7	2	2	2	1	1	1	2	0	1	1	1	1	0	0	1	0	2	0	1	0	0
1298	1	7	1	1	1	1	1	1	1	0	1	1	1	1	0	0	1	0	0	0	1	0	0
1299	2	7	2	2	2	1	1	1	1	0	1	1	1	1	0	0	0	0	2	1	1	0	0
1300	2	7	1	1	1	1	1	1	1	0	2	1	1	1	0	0	0	0	1	1	1	1	1
1301	1	7	2	2	2	2	1	3	2	0	1	1	1	1	0	0	0	0	1	1	1	0	1
1302	2	7	1	1	1	1	2	2	1	0	1	1	1	1	0	0	0	0	2	0	1	0	1
1303	2	7	1	1	1	1	1	1	1	0	1	1	1	1	0	0	0	0	0	0	1	0	0
1304	1	7	1	1	1	1	1	1	1	0	1	1	1	1	0	0	0	0	1	1	1	0	0
1305	1	7	1	1	1	1	1	1	1	0	1	1	1	1	0	0	0	0	1	1	1	0	0
1306	1	7	2	2	2	1	1	1	1	0	1	1	1	1	0	1	2	1	1	1	1	0	1
1307	2	8	2	2	2	5	1	4	4	0	1	1	1	1	0	0	0	0	0	2	1	1	1
1308	2	8	1	1	1	5	2	2	2	0	1	1	1	1	0	0	0	0	2	1	1	0	1
1309	2	8	2	2	2	2	1	4	3	0	1	1	1	1	0	0	1	0	0	0	1	1	1
1310	1	8	1	1	1	5	1	1	1	0	1	1	1	1	0	0	0	0	1	0	1	0	0
1311	1	8	1	1	1	5	2	1	1	0	1	1	1	1	0	0	1	0	1	0	1	0	1
1312	1	8	2	2	2	2	1	2	2	0	1	1	1	1	1	0	0	0	0	1	1	0	1
1313	2	8	1	1	1	5	1	1	1	0	1	1	1	1	0	0	1	0	1	0	1	0	0
1314	1	8	1	1	1	1	1	1	1	0	1	1	1	1	0	0	0	0	1	0	1	0	0
1315	1	8	1	1	1	5	2	1	2	0	1	1	1	1	0	0	1	0	2	0	1	0	1
1316	2	8	2	2	2	2	2	2	1	0	1	1	1	1	1	0	1	0	0	0	1	0	1
1317	1	8	3	2	2	2	2	1	1	0	2	1	1	1	1	0	1	0	0	0	1	1	1
1318	1	8	1	1	1	5	2	2	1	0	1	1	1	1	0	0	0	0	1	1	1	0	1
1319	1	8	2	2	2	2	2	1	2	0	1	1	1	1	1	0	1	0	0	0	1	0	1
1320	1	8	2	2	2	1	1	1	2	0	1	1	1	1	0	0	0	0	2	1	1	0	0
1321	2	8	1	1	1	1	1	1	2	0	1	1	1	1	0	0	1	0	1	0	1	0	0
1322	2	8	2	2	2	2	2	2	1	0	1	1	1	1	0	0	1	0	0	2	1	0	1
1323	1	8	1	2	2	2	2	2	2	0	1	1	1	1	3	0	2	0	0	0	1	1	1
1324	2	8	2	1	2	3	2	1	1	0	1	1	1	1	0	0	0	0	1	2	1	0	1
1325	2	8	2	2	2	2	2	4	2	0	1	1	1	1	1	0	1	0	0	0	1	1	1
1326	2	8	1	1	1	1	2	1	1	0	1	1	1	1	0	0	0	0	2	1	1	0	1
1327	2	8	2	2	2	1	1	2	1	0	1	1	1	1	1	1	2	0	1	0	1	0	1
1328	2	8	2	2	2	2	1	2	2	0	1	1	1	1	2	0	1	0	0	0	1	0	1
1329	2	8	2	1	2	1	2	3	2	0	1	1	1	1	1	1	1	0	0	0	1	0	1
1330	2	8	2	2	2	5	1	3	2	0	1	1	1	1	0	0	0	0	0	0	1	0	1
1331	2	8	2	2	2	2	2	4	2	0	1	1	1	1	1	0	1	0	0	0	1	1	1
1332	2	8	4	1	3	3	2	3	2	0	1	1	1	1	2	0	1	0	0	0	1	1	1
1333	1	8	2	2	2	2	1	4	2	0	1	1	1	1	0	0	0	0	1	0	1	1	1
1334	1	8	2	1	2	1	1	2	1	0	1	1	1	1	1	0	0	0	1	0	1	0	1
1335	2	8	2	2	2	5	1	2	4	0	1	1	1	1	2	0	3	0	0	0	1	1	1
1336	1	8	1	2	2	2	1	4	2	0	1	1	1	1	1	1	1	1	1	1	1	1	1
1337	2	8	4	4	3	3	1	1	1	0	2	1	1	1	1	0	0	0	0	0	1	1	1
1338	1	8	4	4	3	5	2	1	1	0	2	1	1	1	1	0	0	1	0	0	1	1	1
1339	2	8	2	1	2	1	1	1	2	0	1	1	1	1	0	0	1	0	0	0	1	0	0
1340	2	8	1	2	2	1	2	3	2	0	1	1	1	1	0	0	0	0	1	0	1	0	1
1341	2	8	2	2	2	2	1	1	1	0	1	1	1	1	1	0	0	0	0	0	1	0	0
1342	2	8	1	1	1	1	2	1	2	0	1	1	1	1	1	0	2	0	0	0	1	0	1
1343	1	8	1	1	1	1	1	1	1	0	1	1	1	1	0	0	1	0	0	0	1	0	0
1344	2	8	1	1	1	3	1	1	2	0	1	1	1	1	0	0	0	0	0	0	1	0	0
1345	1	8	2	2	2	2	2	1	3	0	1	1	1	1	1	0	0	0	0	0	1	0	1
1346	1	8	2	2	2	5	2	1	1	0	1	1	1	1	3	0	1	0	0	0	1	1	1
1347	1	8	2	2	2	2	2	3	2	0	1	1	1	1	0	0	2	0	0	0	1	0	1
1348	1	8	2	2	2	1	1	3	2	0	1	1	1	1	0	0	1	0	1	0	1	0	1
1349	1	8	1	1	1	1	1	2	1	0	1	1	1	1	0	0	0	0	1	0	1	0	1
1350	2	8	1	1	1	3	2	1	2	0	2	1	1	1	2	1	1	0	0	0	1	1	1
1351	2	8	2	1	2	1	1	2	1	0	2	1	1	1	0	0	0	0	2	2	1	1	1
1352	2	8	2	2	2	5	1	3	1	0	1	1	1	1	0	0	0	0	1	0	1	0	1
1353	2	8	2	1	2	2	2	4	4	0	1	1	1	1	0	0	0	0	0	1	2	1	1
1354	2	8	4	4	3	3	2	1	1	0	1	1	1	1	0	0	2	0	0	0	1	1	1
1355	2	8	1	1	1	1	1	1	1	0	1	1	1	1	0	0	0	0	2	1	1	0	0
1356	1	8	1	1	1	1	1	2	1	0	1	1	1	1	0	0	0	0	1	1	1	0	1
1357	1	8	2	2	2	2	1	3	2	0	1	1	1	1	0	0	1	0	0	0	1	0	1
1358	2	7	3	3	2	1	2	0	1	0	2	1	1	1	0	0	2	2	0	0	1	1	1
1359	1	8	3	3	2	2	2	1	3	0	1	1	1	1	0	0	1	1	1	0	1	0	1
1360	1	8	3	3	2	2	2	3	2	0	1	1	1	1	0	0	2	2	3	0	1	0	1
1361	1	8	1	3	2	1	1	1	0	0	1	2	1	2	0	1	0	1	1	1	1	0	1
1362	2	8	2	2	2	2	1	3	0	0	1	1	1	1	1	0	1	0	0	0	1	0	1
1363	1	8	1	1	1	3	1	1	1	0	1	1	1	1	0	0	0	0	0	1	1	0	0
1364	2	7	1	1	1	1	1	1	0	0	2	1	1	1	0	0	0	0	1	1	1	1	1
1365	2	8	1	1	1	3	1	1	1	0	1	1	1	1	1	0	0	0	0	1	1	0	0
1366	2	8	3	3	2	5	2	1	4	0	1	1	1	1	1	0	1	0	0	0	1	0	1
1367	2	8	3	3	2	2	2	3	2	0	1	1	1	1	1	0	1	0	0	0	1	0	1
1368	2	8	5	5	3	3	1	1	1	0	2	1	1	1	3	0	3	0	0	0	1	1	1
1369	1	8	2	1	2	1	1	1	1	0	1	1	1	1	0	0	0	0	1	1	1	0	0
1370	1	8	4	1	3	1	2	1	0	1	1	1	1	1	1	0	0	1	1	1	1	1	1
1371	1	8	1	1	1	3	1	1	2	0	1	1	1	1	0	0	1	0	2	0	1	0	0
1372	2	8	1	1	1	1	1	1	2	0	1	1	1	1	0	0	0	0	2	1	1	0	0
1373	1	8	1	1	1	1	2	1	1	0	1	1	1	1	1	0	1	0	0	0	1	0	1
1374	1	8	2	2	2	2	1	0	1	0	2	1	1	1	0	0	0	0	0	0	1	1	1
1375	1	8	5	5	3	3	2	1	0	0	2	1	1	1	0	0	0	0	0	0	1	1	1
1376	2	8	2	2	2	2	1	1	1	0	1	1	1	1	2	0	0	0	0	0	1	0	1
1377	2	8	3	3	2	2	2	1	4	0	1	1	1	1	1	0	1	0	0	0	2	1	1
1378	1	8	2	1	2	2	2	1	2	0	1	1	1	1	0	0	0	0	0	0	1	0	1
1379	1	8	2	2	2	5	1	1	2	0	1	1	1	1	0	0	0	0	0	0	1	0	0
1380	2	8	4	4	3	3	1	0	0	0	1	1	1	1	0	0	1	0	1	0	1	1	1
1381	1	8	2	2	2	1	2	1	3	0	1	1	1	1	2	0	0	0	0	0	1	0	1
1382	1	8	4	4	3	5	2	0	0	1	1	1	1	1	0	0	0	2	0	0	1	1	1
1383	1	8	2	1	2	1	2	1	1	0	2	1	1	1	1	0	0	0	0	1	1	1	1
1384	1	8	2	2	2	2	1	1	1	0	1	1	1	1	0	0	0	0	0	0	1	0	0
1385	2	8	2	2	2	2	1	2	1	0	1	1	1	1	1	0	0	0	0	0	1	0	1
1386	2	8	3	3	2	1	1	2	1	0	1	1	1	1	0	0	1	0	1	0	1	0	1
1387	2	8	1	1	1	1	1	1	1	0	1	1	1	1	0	0	0	0	0	0	1	0	0
1388	2	8	1	1	1	1	1	1	1	0	2	1	1	1	2	0	1	0	0	0	1	1	1
1389	1	8	2	2	2	1	2	2	1	0	1	1	1	1	2	0	1	0	1	0	1	0	1
1390	1	8	1	1	1	1	1	1	1	0	1	1	1	1	0	0	0	0	0	0	1	0	0
1391	2	8	1	1	1	5	2	3	2	0	1	1	1	1	1	0	2	0	0	0	1	0	1
1392	2	8	2	2	2	2	2	3	4	0	1	1	1	1	2	0	2	0	0	0	1	0	1
1393	2	8	1	1	1	5	2	1	1	0	1	1	1	1	0	0	0	0	1	0	1	0	1
1394	2	8	2	2	2	1	2	2	1	0	1	1	1	1	0	0	0	0	1	1	1	0	1
1395	1	8	1	1	1	1	1	1	0	0	1	1	1	1	0	0	1	0	2	1	1	0	0
1396	2	8	1	1	1	1	2	1	1	0	1	1	1	1	0	0	1	0	1	0	1	0	1
1397	1	9	2	2	2	2	2	3	3	0	1	1	1	1	0	0	2	0	1	0	1	0	1
1398	1	9	2	2	2	5	1	2	1	0	1	1	1	1	0	0	1	0	3	0	1	0	1
1399	1	9	1	1	1	1	2	2	2	0	1	1	1	1	1	0	1	0	0	0	1	0	1
1400	1	7	2	2	2	2	2	2	3	0	1	1	1	1	1	2	1	1	0	0	1	0	1
1401	2	7	1	1	1	5	1	1	1	0	1	1	1	1	2	0	3	0	0	0	1	1	1
1402	1	7	2	2	2	1	1	1	1	0	1	1	1	1	0	0	0	0	1	1	1	0	0
1403	2	9	1	1	1	1	1	1	1	0	1	1	1	1	0	0	0	0	1	1	1	0	0
1404	1	9	2	3	2	1	2	2	2	0	1	1	1	1	0	0	0	0	3	1	1	0	1
1405	1	9	2	2	2	2	1	1	1	0	1	1	1	1	1	0	1	0	0	0	1	0	0
1406	1	7	3	2	2	4	2	4	3	0	1	1	1	1	0	0	0	0	1	1	1	1	1
1407	2	7	2	2	2	2	1	2	4	0	1	1	1	1	0	0	2	0	1	0	1	0	1
1408	2	7	1	1	1	1	1	1	1	0	1	1	1	1	2	0	0	0	0	0	1	0	1
1409	2	7	2	1	2	2	1	3	3	0	1	1	1	1	0	0	1	0	2	0	1	0	1
1410	2	7	2	2	2	2	1	3	3	0	1	1	1	1	0	0	2	0	1	0	1	0	1
1411	2	7	2	1	2	1	1	2	1	0	1	1	1	1	1	0	2	0	0	0	1	0	1
1412	1	7	1	1	1	5	2	1	3	0	1	1	1	1	0	0	0	0	2	3	1	0	1
1413	1	7	2	2	2	2	2	1	3	0	1	2	2	1	1	0	1	0	0	0	1	1	1
1414	1	7	2	2	2	1	1	2	2	0	1	1	1	1	2	0	2	0	0	0	1	0	1
1415	2	7	1	1	1	1	1	1	1	0	1	1	1	1	0	0	1	0	1	0	1	0	0
1416	1	7	1	1	1	1	2	1	1	0	1	1	1	1	1	0	1	0	0	0	1	0	1
1417	1	7	1	1	1	1	2	1	1	0	1	1	1	1	2	0	0	0	0	0	1	0	1
1418	1	7	1	1	1	1	2	3	2	0	1	1	1	1	0	0	0	0	3	3	1	0	1
1419	1	7	1	1	1	1	2	0	0	0	1	1	1	1	0	0	3	0	2	0	1	1	1
1420	1	7	4	4	3	3	1	0	0	0	1	1	1	1	0	0	0	0	2	2	1	1	1
1421	1	7	1	1	1	1	2	2	1	0	2	1	1	1	3	0	1	0	0	0	1	1	1
1422	1	7	1	1	1	1	2	2	2	0	1	1	1	1	2	0	2	0	0	0	1	0	1
1423	1	7	2	2	2	2	2	2	2	0	1	1	1	1	0	0	1	0	2	0	1	0	1
1424	1	7	1	1	1	1	1	2	1	0	1	1	1	1	2	0	2	0	0	0	1	0	1
1425	2	7	4	1	3	3	1	1	1	0	1	1	1	1	0	0	1	0	1	0	1	1	1
1426	2	7	1	5	3	5	2	1	1	0	1	1	1	1	0	0	1	0	1	0	1	1	1
1427	2	7	2	2	2	2	2	2	1	0	1	1	1	1	2	0	2	0	0	0	1	0	1
1428	2	7	1	1	1	5	2	2	1	0	1	1	1	1	0	0	1	0	2	0	1	0	1
1429	2	7	1	1	1	2	1	2	1	0	1	1	1	1	0	0	0	0	3	2	1	0	1
1430	2	7	1	4	3	2	2	1	1	0	1	1	1	1	0	0	2	0	1	0	1	1	1
1431	2	7	4	1	3	2	2	1	1	0	1	1	1	1	0	0	1	0	1	0	1	1	1
1432	2	7	1	1	1	1	2	1	2	0	1	1	1	1	0	0	1	0	3	0	1	0	1
1433	2	7	1	1	1	1	1	0	0	1	1	1	1	1	0	0	1	0	0	0	1	0	1
1434	1	7	1	1	1	3	1	0	0	0	1	1	1	1	0	0	1	0	1	0	1	0	1
1435	1	7	1	1	1	1	1	3	2	0	1	1	1	1	0	0	2	0	3	0	1	0	1
1436	2	7	1	1	1	3	1	2	2	0	1	1	1	1	0	0	0	0	0	1	1	0	1
1437	2	7	1	1	1	2	1	2	1	0	1	1	1	1	0	0	2	0	1	0	1	0	1
1438	2	7	2	2	2	1	1	1	4	0	1	1	1	1	0	0	0	0	3	1	1	0	1
1439	2	7	2	2	2	5	2	3	2	0	1	2	1	2	1	0	2	0	0	0	1	0	1
1440	2	7	2	2	2	5	2	2	1	0	1	1	1	1	1	0	0	0	0	0	1	0	1
1441	2	7	1	1	1	1	1	1	1	0	1	1	1	1	1	0	2	0	0	0	1	0	1
1442	2	7	2	2	2	2	1	2	1	0	1	1	1	1	0	0	2	0	0	0	1	0	1
1443	2	7	4	4	3	3	1	0	0	0	1	2	1	2	1	0	1	0	0	0	1	1	1
1444	2	7	1	1	1	1	1	2	1	0	1	1	1	1	0	0	0	0	2	0	1	0	1
1445	2	7	4	4	3	3	1	0	0	0	1	1	1	1	0	0	1	0	1	0	1	1	1
1446	2	7	1	1	1	1	1	1	1	0	1	1	1	1	1	0	0	0	0	1	1	0	0
1447	2	7	1	1	1	1	2	2	1	0	1	1	1	1	1	0	2	0	0	0	1	0	1
1448	2	7	1	1	1	1	2	2	2	0	1	1	1	1	2	0	3	0	0	0	1	1	1
1449	2	7	2	2	2	2	1	2	2	0	1	1	1	1	1	0	2	0	0	0	1	0	1
1450	2	7	1	1	1	1	1	2	1	0	1	1	1	1	1	0	1	0	0	0	1	0	1
1451	2	7	1	1	1	1	2	1	1	0	1	1	1	1	0	0	0	0	1	1	1	0	1
1452	2	7	1	1	1	1	1	2	1	0	1	1	1	1	1	0	1	0	0	0	1	0	1
1453	1	7	2	2	2	2	1	4	3	0	1	1	1	1	1	0	2	0	0	0	1	1	1
1454	1	7	2	2	2	2	1	2	1	0	1	1	1	1	1	0	2	0	1	0	1	0	1
1455	1	7	2	1	2	2	1	2	2	0	1	1	1	1	0	0	0	0	2	2	1	0	1
1456	1	7	2	2	2	1	1	1	1	0	2	1	1	1	0	0	1	0	0	0	1	1	1
1457	1	7	2	2	2	1	1	2	4	0	1	1	1	1	2	0	3	0	0	0	1	1	1
1458	1	7	2	2	2	1	2	3	3	0	1	1	1	1	1	0	3	0	0	0	1	1	1
1459	1	7	2	2	2	2	1	4	2	0	1	1	1	1	0	0	0	0	2	0	1	1	1
1460	1	7	2	2	2	1	1	1	3	0	1	1	1	1	1	0	2	0	0	0	1	0	1
1461	1	7	2	2	2	1	1	1	1	0	1	1	1	1	0	0	0	0	3	0	1	0	1
1462	1	7	2	2	2	5	1	2	2	0	1	1	1	1	2	0	2	0	0	0	1	0	1
1463	1	7	2	3	2	2	2	3	2	0	1	1	1	1	0	0	1	0	3	0	1	0	1
1464	1	7	2	2	2	2	1	3	2	0	1	1	1	1	1	0	1	0	0	0	1	0	1
1465	1	7	2	2	2	1	1	1	3	0	1	1	1	1	0	0	1	0	2	0	1	0	0
1466	1	7	1	1	1	1	2	1	1	0	1	1	1	1	0	0	2	0	2	0	1	0	1
1467	1	7	1	1	1	2	1	2	1	0	1	1	1	1	2	0	2	0	0	0	1	0	1
1468	1	7	1	2	2	1	2	2	3	0	1	1	1	1	1	0	0	0	2	0	1	0	1
1469	2	7	1	1	1	1	1	1	1	0	1	1	1	1	1	0	3	0	0	0	1	1	1
1470	2	7	1	1	1	1	1	1	1	0	1	1	1	1	0	0	0	0	0	0	1	0	0
1471	2	7	1	1	1	1	1	3	3	0	1	1	1	1	0	0	2	0	2	0	1	0	1
1472	2	7	2	2	2	2	2	1	3	0	1	1	1	1	0	0	1	0	0	0	1	0	1
1473	2	7	2	2	2	2	1	4	2	0	1	1	1	1	1	0	0	0	0	0	1	1	1
1474	2	7	2	2	2	1	1	1	2	0	1	1	1	1	0	0	2	0	0	0	1	0	1
1475	2	7	2	2	2	2	1	4	3	0	1	1	1	1	2	0	2	0	0	0	1	1	1
1476	2	7	1	1	1	5	2	3	3	0	1	1	1	1	0	0	0	0	1	0	1	0	1
1477	2	7	1	1	1	1	1	2	1	0	1	1	1	1	0	0	1	0	1	0	1	0	1
1478	2	7	2	2	2	2	1	2	1	0	1	1	1	1	0	0	0	0	2	1	1	0	1
1479	2	7	2	2	2	1	1	2	3	0	1	1	1	1	0	0	0	0	2	1	1	0	1
1480	2	7	2	2	2	1	1	2	2	0	1	1	1	1	0	0	2	0	2	0	1	0	1
1481	2	7	1	1	1	3	2	1	1	0	1	1	1	1	0	0	0	0	3	3	1	0	1
1482	2	7	2	2	2	5	2	4	1	0	1	1	1	1	0	0	1	0	0	0	1	1	1
1483	2	7	2	2	2	1	1	2	1	0	1	1	1	1	0	0	2	0	1	0	1	0	1
1484	2	7	2	2	2	1	1	1	3	0	1	1	1	1	0	0	2	0	2	0	1	0	1
1485	2	7	1	1	1	1	2	0	0	0	1	1	1	1	0	0	0	0	1	3	1	0	1
1486	2	7	2	2	2	2	2	1	1	0	1	1	1	1	2	0	2	0	0	0	1	0	1
1487	1	7	2	2	2	2	2	3	4	0	1	1	1	1	0	0	3	0	2	0	1	1	1
1488	1	7	4	4	3	3	1	0	0	0	1	1	1	1	1	0	2	0	0	0	1	1	1
1489	1	7	2	2	2	1	1	3	2	0	1	1	1	1	0	0	1	0	3	1	1	0	1
1490	1	7	2	2	2	2	1	4	4	0	1	1	1	1	3	0	3	0	0	0	1	1	1
1491	1	7	2	2	2	2	1	3	3	0	1	2	2	1	0	0	1	0	0	0	1	1	1
1492	1	7	1	1	1	1	1	1	1	0	1	1	1	1	0	0	2	0	2	0	1	0	1
1493	1	7	2	1	2	1	2	1	1	0	1	1	1	1	0	0	2	0	2	0	1	0	1
1494	1	7	2	2	2	1	2	2	1	0	1	1	1	1	0	0	1	0	1	0	1	0	1
1495	1	7	2	2	2	2	1	2	2	0	1	1	1	1	0	0	0	0	1	0	1	0	1
1496	1	7	1	1	1	1	1	1	2	0	1	1	1	1	1	0	3	0	0	0	1	1	1
1497	1	7	2	2	2	2	1	2	4	0	1	1	1	1	0	0	1	0	0	0	1	0	1
1498	1	7	1	1	1	1	1	0	0	0	2	1	1	1	0	0	2	0	2	0	1	1	1
1499	1	7	2	2	2	1	1	1	1	0	1	1	1	1	0	0	0	0	2	2	1	0	0
1500	2	7	1	1	1	2	1	3	2	0	1	1	1	1	1	0	0	0	0	3	1	0	1
1501	2	7	1	1	1	2	1	0	0	2	1	1	1	1	0	0	2	0	0	0	1	1	1
1502	2	7	1	1	1	2	1	0	0	2	1	1	1	1	0	0	2	0	3	0	1	1	1
1503	2	7	1	1	1	2	2	2	1	0	1	1	1	1	0	0	0	0	3	0	1	0	1
1504	2	7	2	2	2	2	1	2	2	0	1	1	1	1	0	0	1	0	3	1	1	0	1
1505	2	7	1	2	2	2	1	2	2	0	1	1	1	1	0	0	0	0	3	3	1	0	1
1506	2	7	2	2	2	2	2	1	1	0	1	1	1	1	2	0	0	0	0	0	1	0	1
1507	2	7	1	1	1	2	2	2	1	0	1	1	1	1	0	0	0	0	1	0	1	0	1
1508	2	7	1	1	1	2	1	3	2	0	1	1	1	1	0	0	1	0	0	0	1	0	1
1509	2	7	1	1	1	1	2	1	1	0	1	1	1	1	0	0	0	0	3	2	1	0	1
1510	2	7	1	1	1	3	2	1	1	0	1	1	1	1	2	0	3	0	0	0	1	1	1
1511	2	7	1	2	2	1	1	2	1	0	1	1	1	1	0	0	0	0	1	0	1	0	1
1512	2	7	4	1	3	2	1	2	1	0	1	1	1	1	0	0	1	0	2	0	1	1	1
1513	2	7	2	2	2	2	1	4	1	0	1	1	1	1	0	0	1	0	0	0	1	1	1
1514	2	7	1	1	1	1	1	1	1	0	1	2	2	1	0	0	2	0	3	0	1	1	1
1515	1	7	1	1	1	1	1	2	3	0	1	1	1	1	3	0	3	0	0	0	1	1	1
1516	1	7	1	1	1	1	1	3	2	0	1	1	1	1	0	0	1	0	2	0	1	0	1
1517	1	7	2	2	2	2	1	3	2	0	1	1	1	1	0	0	0	0	1	2	1	0	1
1518	1	7	2	2	2	2	2	4	3	0	1	1	1	1	1	0	1	0	0	0	1	1	1
1519	1	7	4	4	3	3	2	3	1	0	1	1	1	1	2	0	0	0	0	0	1	1	1
1520	1	7	1	1	1	1	2	1	1	0	1	1	1	1	2	0	2	0	0	0	1	0	1
1521	1	7	1	1	1	1	2	1	1	0	1	1	1	1	0	0	0	2	1	0	1	0	1
1522	1	7	1	3	2	1	1	1	0	1	1	1	1	1	0	0	2	0	0	0	1	0	1
1523	1	7	1	1	1	1	1	3	2	1	1	1	1	1	0	0	2	0	0	0	1	0	1
1524	1	7	1	3	2	1	2	2	0	1	1	1	1	1	0	0	2	0	0	0	1	0	1
1525	1	7	1	1	1	1	1	0	0	0	2	1	1	1	2	0	0	0	0	1	1	1	1
1526	1	7	1	1	1	1	1	0	0	1	1	1	1	1	2	0	2	0	0	0	1	0	1
1527	1	7	1	1	1	1	2	1	1	0	2	1	1	1	2	0	2	0	0	0	1	1	1
1528	2	7	2	2	2	2	2	3	3	0	1	1	1	1	2	0	3	0	0	0	1	1	1
1529	2	7	2	2	2	5	2	3	2	0	1	1	1	1	0	0	0	0	3	2	1	0	1
1530	2	7	1	1	1	4	1	1	1	0	1	1	1	1	3	0	2	0	0	0	1	1	1
1531	2	7	2	2	2	2	2	1	2	0	1	1	1	1	0	0	0	0	3	0	1	0	1
1532	2	7	2	2	2	1	1	1	1	0	1	1	1	1	0	0	2	0	1	0	1	0	1
1533	2	7	1	1	1	2	1	1	1	1	1	1	1	1	1	0	1	0	0	0	1	0	1
1534	2	7	4	1	3	1	1	1	1	0	1	1	1	1	0	0	0	0	0	0	1	1	1
1535	2	7	2	2	2	2	2	2	1	0	2	1	1	1	0	0	1	0	0	0	1	1	1
1536	2	7	1	1	1	5	1	2	2	0	1	1	1	1	0	0	0	0	3	3	1	0	1
1537	2	7	4	1	3	5	2	2	3	0	1	1	1	1	0	0	0	0	3	2	1	1	1
1538	2	7	2	2	2	2	2	3	2	0	1	1	1	1	0	0	2	0	3	0	1	0	1
1539	2	7	1	1	1	4	2	1	1	0	2	1	1	1	0	0	1	0	0	0	1	1	1
1540	2	7	1	1	1	1	1	1	1	0	1	1	1	1	0	0	0	0	2	3	1	0	1
1541	2	7	1	1	1	2	2	2	2	0	1	1	1	1	0	0	0	0	3	2	1	0	1
1542	1	7	2	2	2	2	2	0	0	0	1	1	1	1	1	0	2	0	0	0	1	0	1
1543	1	7	2	2	2	5	1	3	2	0	1	1	1	1	0	0	1	0	1	0	1	0	1
1544	2	7	4	4	3	3	2	3	1	0	2	1	1	1	3	0	3	0	0	0	1	1	1
1545	1	7	2	2	2	2	2	1	3	0	1	1	1	1	1	0	2	0	0	0	1	0	1
1546	1	7	4	4	3	1	2	2	1	0	1	1	1	1	0	0	0	0	2	2	1	1	1
1547	1	7	1	1	1	1	1	2	3	0	1	1	1	1	0	0	1	0	0	0	1	0	1
1548	1	7	1	1	1	1	2	2	2	0	1	1	1	1	1	0	1	0	0	0	1	0	1
1549	1	7	2	2	2	1	2	1	2	0	1	1	1	1	0	0	0	0	0	0	1	0	1
1550	1	7	1	1	1	1	2	2	2	0	1	1	1	1	1	0	2	0	0	0	1	0	1
1551	1	7	1	1	1	1	2	2	2	0	1	1	1	1	1	1	3	0	0	0	1	1	1
1552	1	7	2	2	2	2	1	2	1	0	1	1	1	1	0	0	0	0	1	0	1	0	1
1553	1	7	1	1	1	1	1	2	2	0	1	1	1	1	0	0	1	0	1	0	1	0	1
1554	1	7	2	2	2	2	1	2	2	0	1	1	1	1	0	0	1	0	0	0	1	0	1
1555	1	7	1	1	1	1	1	2	1	0	1	1	1	1	2	0	1	0	0	0	1	0	1
1556	1	7	1	1	1	1	2	1	1	0	1	1	1	1	1	0	2	0	0	0	1	0	1
1557	1	7	2	2	2	2	1	2	2	0	1	1	1	1	0	0	1	0	1	0	1	0	1
1558	2	9	2	1	2	1	1	1	2	0	1	1	1	1	1	0	2	0	0	0	1	0	1
1559	2	9	1	1	1	5	1	1	3	0	2	1	1	1	0	0	2	0	0	0	1	1	1
1560	2	9	4	1	3	1	2	1	1	0	2	1	1	1	3	0	3	0	0	0	1	1	1
1561	2	9	2	2	2	5	1	2	2	0	1	1	1	1	1	0	1	0	0	0	1	0	1
1562	2	9	1	1	1	2	2	2	2	0	1	1	1	1	0	0	1	0	2	0	1	0	1
1563	2	9	1	2	2	2	1	3	3	0	1	1	1	1	1	0	0	0	1	0	2	1	1
1564	2	9	1	1	1	1	1	2	1	0	1	1	1	1	0	0	1	0	0	0	1	0	1
1565	2	9	2	2	2	5	2	2	1	0	1	1	1	1	0	0	2	0	1	0	1	0	1
1566	2	9	1	1	1	2	1	1	1	0	1	1	1	1	2	0	1	0	0	0	1	0	1
1567	2	9	1	4	3	2	2	0	0	0	2	1	1	1	0	0	1	0	2	0	1	1	1
1568	2	9	1	1	1	3	1	1	1	0	2	1	1	1	0	0	0	0	0	0	1	1	1
1569	1	9	2	2	2	4	2	1	1	0	1	1	1	1	1	0	1	0	0	0	1	0	1
1570	1	9	1	1	1	1	1	1	1	0	1	1	1	1	0	0	0	0	3	3	1	0	1
1571	1	9	1	1	1	1	1	2	2	0	1	1	1	1	1	0	1	0	0	0	1	0	1
1572	1	9	1	1	1	5	1	1	1	0	2	1	1	1	0	0	0	0	0	0	1	1	1
1573	1	9	1	1	1	1	1	1	1	0	1	1	1	1	0	0	0	0	1	1	1	0	0
1574	1	9	2	2	2	5	1	1	3	0	1	1	1	1	0	0	1	0	3	0	1	0	1
1575	1	9	2	2	2	2	2	2	2	0	1	1	1	1	0	0	0	0	0	1	1	0	1
1576	1	9	2	2	2	5	2	2	2	0	1	1	1	1	0	0	1	0	3	0	1	0	1
1577	1	9	1	1	1	2	1	3	2	0	1	1	1	1	0	0	0	0	1	1	1	0	1
1578	1	9	2	1	2	1	2	1	1	0	1	1	1	1	1	0	2	0	0	0	1	0	1
1579	1	9	2	2	2	2	1	3	4	0	1	1	1	1	1	0	1	0	1	1	1	0	1
1580	1	9	2	2	2	2	1	2	2	0	1	1	1	1	0	0	1	0	1	0	1	0	1
1581	1	9	3	3	2	2	2	3	4	0	1	1	1	1	1	0	1	0	0	0	1	0	1
1582	2	9	2	1	2	2	1	3	3	0	1	1	1	1	0	0	1	0	0	0	1	0	1
1583	2	9	2	2	2	5	1	4	2	0	1	1	1	1	1	0	1	0	0	0	1	1	1
1584	2	9	2	1	2	5	1	1	2	0	1	1	1	1	1	0	1	0	0	0	1	0	0
1585	2	9	2	1	2	2	1	1	1	0	1	1	1	1	0	0	0	0	2	0	1	0	0
1586	2	9	2	2	2	5	2	1	2	0	1	1	1	1	0	0	1	0	2	0	1	0	1
1587	2	9	2	2	2	5	1	1	1	0	1	1	1	1	0	0	0	0	1	1	1	0	0
1588	2	9	1	1	1	1	1	1	1	0	1	1	1	1	1	0	1	0	0	0	1	0	0
1589	2	9	2	2	2	1	1	4	3	0	1	1	1	1	1	0	1	0	0	0	1	1	1
1590	2	9	2	2	2	2	1	3	1	0	1	1	1	1	2	0	2	0	0	0	1	0	1
1591	2	9	2	2	2	2	1	3	2	0	1	1	1	1	0	0	0	0	1	1	1	0	1
1592	2	9	1	1	1	3	2	1	1	0	1	1	1	1	0	0	0	0	2	1	1	0	1
1593	2	9	2	2	2	2	1	4	2	0	1	1	1	1	0	0	0	0	0	0	1	1	1
1594	2	9	1	1	1	1	1	1	1	0	1	1	1	1	1	0	1	0	0	0	1	0	0
1595	1	9	1	1	1	3	1	1	2	0	1	1	1	1	0	0	0	0	2	0	1	0	0
1596	1	9	1	1	1	2	2	1	3	0	1	1	1	1	0	0	0	0	0	0	1	0	1
1597	1	9	2	2	2	1	2	1	2	0	1	1	1	1	0	0	1	0	1	0	1	0	1
1598	1	9	3	3	2	2	1	3	2	0	1	1	1	1	0	0	0	0	1	1	1	0	1
1599	1	9	2	2	2	5	2	1	1	0	1	1	1	1	0	0	0	0	3	0	1	0	1
1600	1	9	2	2	2	2	2	2	2	0	1	1	1	1	0	0	1	0	1	0	1	0	1
1601	1	9	1	1	1	5	1	1	2	0	2	1	1	1	1	0	0	0	3	0	1	1	1
1602	1	9	2	2	2	2	1	1	4	0	1	2	2	1	1	0	2	0	0	0	1	1	1
1603	1	9	2	2	2	2	2	1	2	0	2	1	1	1	0	0	0	0	1	2	1	1	1
1604	1	9	2	1	2	1	1	1	1	0	1	1	1	1	1	0	1	0	0	0	1	0	0
1605	1	9	1	1	1	2	2	1	1	0	1	1	1	1	0	0	2	0	1	0	1	0	1
1606	1	9	2	2	2	1	2	1	1	0	1	1	1	1	0	0	0	0	0	2	1	0	1
1607	1	9	2	2	2	3	2	1	3	0	1	1	1	1	0	0	0	0	1	1	1	0	1
1608	1	9	2	2	2	3	1	4	4	0	1	1	1	1	2	0	3	0	0	0	1	1	1
1609	2	9	1	1	1	1	1	1	1	0	1	1	1	1	0	0	0	0	0	1	1	0	0
1610	2	9	2	2	2	2	1	1	3	0	1	1	1	1	0	0	0	0	1	1	1	0	0
1611	2	9	1	1	1	1	1	1	1	0	1	1	1	1	1	0	1	0	0	0	1	0	0
1612	2	9	1	1	1	1	1	2	1	0	2	1	1	1	2	0	2	0	0	0	1	1	1
1613	2	9	2	2	2	2	1	3	1	0	1	1	1	1	2	0	1	0	0	0	1	0	1
1614	2	9	2	2	2	1	1	2	2	0	1	1	1	1	1	0	2	0	0	0	1	0	1
1615	2	9	2	2	2	2	2	1	3	0	1	1	1	1	1	0	2	0	0	0	1	0	1
1616	2	9	4	4	3	3	2	0	0	0	2	1	1	1	1	0	0	0	0	1	1	1	1
1617	2	9	1	1	1	5	2	1	1	0	1	1	1	1	1	0	1	0	0	0	1	0	1
1618	2	9	1	1	1	3	1	1	1	0	1	1	1	1	0	0	1	0	1	0	1	0	0
1619	2	9	3	3	2	2	1	1	3	0	1	1	1	1	1	0	0	0	0	1	1	0	0
1620	2	9	4	1	3	5	2	1	2	0	1	1	1	1	0	0	0	0	0	0	1	1	1
1621	1	9	2	2	2	2	1	3	3	0	1	1	1	1	0	0	0	0	0	0	2	1	1
1622	1	9	1	2	2	5	1	2	2	0	1	1	1	1	0	0	0	0	1	3	1	0	1
1623	1	9	4	4	3	3	2	0	0	0	2	1	1	1	2	0	2	0	0	0	1	1	1
1624	1	9	2	2	2	1	1	2	3	0	1	1	1	1	0	0	0	0	0	3	1	0	1
1625	1	9	2	2	2	2	1	3	3	0	1	1	1	1	0	0	1	0	0	0	1	0	1
1626	1	9	2	2	2	2	1	1	4	0	1	1	1	1	1	0	1	0	0	0	1	0	1
1627	1	9	1	1	1	4	1	1	3	0	1	1	1	1	2	0	1	2	0	0	1	0	1
1628	1	9	1	1	1	1	1	0	0	0	2	1	1	1	0	0	1	0	1	0	1	1	1
1629	1	9	1	1	1	1	1	1	1	0	1	1	1	1	0	0	1	0	1	0	1	0	0
1630	1	9	1	1	1	1	1	1	1	0	1	1	1	1	0	0	0	0	0	0	1	0	0
1631	1	9	1	1	1	2	1	1	3	0	1	1	1	1	0	0	1	0	0	0	1	0	0
1632	1	9	1	1	1	1	2	1	1	0	1	1	1	1	1	0	0	0	0	0	1	0	1
1633	1	9	1	2	2	4	1	2	1	0	1	1	1	1	2	0	3	0	0	0	1	1	1
1634	1	9	1	1	1	1	1	1	1	0	1	1	1	1	0	0	0	0	1	1	1	0	0
1635	1	9	2	2	2	5	1	1	1	0	1	1	1	1	0	0	2	0	3	0	1	0	1
1636	1	9	1	1	1	1	1	1	1	0	1	2	2	1	0	0	0	0	1	0	1	1	1
1637	2	9	1	1	1	5	1	2	3	0	1	1	1	1	0	0	0	0	1	1	2	1	1
1638	1	9	2	1	2	2	2	2	2	0	1	1	1	1	0	0	2	0	2	0	1	0	1
1639	2	9	1	4	3	3	1	0	0	0	2	1	1	1	1	0	2	0	0	0	1	1	1
1640	2	9	1	1	1	5	2	1	1	0	1	1	1	1	0	0	0	0	2	1	1	0	1
1641	2	9	2	1	2	2	2	1	1	0	1	1	1	1	0	0	1	0	0	0	1	0	1
1642	2	9	2	2	2	5	2	2	3	0	1	1	1	1	1	0	1	0	1	1	1	0	1
1643	2	9	1	1	1	3	1	0	0	0	2	1	1	1	0	0	0	0	1	1	1	1	1
1644	2	9	2	2	2	2	2	3	2	0	1	2	1	1	2	0	0	0	0	0	1	1	1
1645	2	9	2	2	2	1	1	1	1	0	1	1	1	1	0	0	0	0	1	0	1	0	0
1646	2	9	1	1	1	1	1	1	1	0	1	1	1	1	0	0	0	0	1	0	1	0	0
1647	2	9	2	1	2	2	2	1	1	0	1	2	2	1	0	0	0	0	1	1	1	1	1
1648	2	9	2	2	2	2	1	4	3	0	1	1	1	1	1	0	2	0	1	0	1	1	1
1649	2	9	2	2	2	4	2	3	1	0	1	1	1	1	2	0	3	0	0	0	1	1	1
1650	1	9	2	1	2	5	2	2	1	0	1	1	1	1	0	0	0	0	3	1	1	0	1
1651	1	9	2	2	2	2	1	2	1	0	1	1	1	1	0	0	0	0	0	1	1	0	1
1652	1	9	2	1	2	1	2	1	2	0	1	1	1	1	1	0	1	0	0	0	1	0	1
1653	1	9	1	1	1	5	1	1	1	0	1	1	1	1	0	0	0	0	3	3	1	0	1
1654	1	9	3	3	2	5	2	2	3	0	1	1	1	1	0	0	1	0	1	0	1	0	1
1655	1	9	2	1	2	2	2	4	2	0	1	1	1	1	1	0	1	2	0	0	1	1	1
1656	1	9	3	3	2	2	2	2	2	0	1	1	1	1	1	0	1	0	0	0	1	0	1
1657	1	9	1	4	3	5	2	1	1	0	1	2	2	1	0	0	0	0	2	2	1	1	1
1658	1	9	5	5	3	3	2	0	0	0	2	2	2	1	0	0	0	0	1	1	1	1	1
1659	1	9	3	3	2	2	1	2	2	0	1	1	1	1	1	0	0	0	0	0	1	0	1
1660	1	9	2	2	2	5	1	3	3	0	1	1	1	1	0	0	0	0	1	1	1	0	1
1661	1	9	2	2	2	5	1	1	4	0	1	1	1	1	3	0	2	0	0	0	1	1	1
1662	1	9	2	2	2	5	1	1	1	0	2	1	1	1	1	0	1	0	1	0	1	1	1
1663	1	9	2	2	2	5	1	1	1	0	1	1	1	1	0	0	0	0	1	0	1	0	0
1664	2	9	2	2	2	4	1	0	0	0	2	1	1	1	3	0	1	0	0	0	1	1	1
1665	2	9	1	1	1	2	1	1	1	0	1	1	1	1	0	0	0	0	0	0	1	0	0
1666	2	9	2	2	2	2	2	2	1	0	1	1	1	1	0	0	0	0	0	1	1	0	1
1667	2	9	1	1	1	4	1	1	1	0	1	1	1	1	1	0	1	0	0	0	1	0	0
1668	2	9	1	1	1	1	1	1	1	0	2	1	1	1	2	0	1	0	0	0	1	1	1
1669	2	9	2	1	2	2	1	1	1	0	1	1	1	1	2	0	0	0	0	0	1	0	1
1670	2	9	2	1	2	2	2	1	2	0	1	1	1	1	1	0	1	0	0	0	1	0	1
1671	1	9	1	1	1	1	2	1	1	0	1	1	1	1	1	0	2	0	0	0	1	0	1
1672	2	9	2	1	2	1	1	2	2	0	1	1	1	1	0	0	0	0	1	0	1	0	1
1673	2	9	2	2	2	1	2	1	1	0	1	1	1	1	0	0	1	0	0	0	1	0	1
1674	2	9	1	1	1	3	2	1	1	0	1	1	1	1	1	0	2	0	0	0	1	0	1
1675	1	9	1	1	1	5	2	1	3	0	1	2	1	2	0	0	0	0	3	3	1	0	1
1676	1	9	1	1	1	1	2	4	2	0	1	1	1	1	1	0	2	0	0	0	1	1	1
1677	1	9	1	1	1	3	1	1	1	0	1	1	1	1	1	0	2	0	0	0	1	0	1
1678	1	9	2	2	2	2	1	3	1	0	1	1	1	1	0	0	1	0	0	0	1	0	1
1679	1	9	1	1	1	2	1	1	1	0	1	1	1	1	0	0	0	0	0	1	1	0	0
1680	1	9	2	2	2	5	1	3	3	0	1	1	1	1	0	0	2	1	0	0	1	0	1
1681	1	9	2	2	2	2	1	1	3	1	2	1	1	1	2	0	1	0	0	0	1	1	1
1682	1	9	1	1	1	3	1	1	1	0	1	1	1	1	1	0	2	0	0	0	1	0	1
1683	1	9	2	2	2	2	1	1	3	1	1	1	1	1	1	0	1	0	0	0	1	0	1
1684	1	9	1	1	1	1	1	1	1	0	1	1	1	1	1	0	2	0	0	0	1	0	1
1685	1	9	4	4	3	2	2	2	2	0	1	1	1	1	1	0	1	0	0	0	1	1	1
1686	1	9	2	1	2	2	2	1	1	0	1	1	1	1	0	0	1	0	2	0	1	0	1
1687	1	9	2	2	2	2	2	2	3	0	1	1	1	1	1	0	0	0	0	0	1	0	1
1688	1	9	1	1	1	1	1	1	0	1	1	1	1	1	0	0	0	0	1	1	1	0	1
1689	1	9	2	1	2	5	2	3	3	0	1	1	1	1	2	0	1	0	0	0	1	0	1
1690	1	9	2	2	2	1	1	1	1	0	1	1	1	1	2	0	3	0	0	0	2	1	1
1691	2	9	4	4	3	3	2	1	1	0	1	1	1	1	2	0	0	0	0	1	1	1	1
1692	2	9	1	4	3	3	1	2	1	0	1	1	1	1	0	0	1	0	1	0	1	1	1
1693	2	9	1	1	1	4	1	1	1	0	1	1	1	1	0	0	1	0	0	0	1	0	0
1694	2	9	1	1	1	1	2	1	1	0	1	1	1	1	0	0	1	0	0	0	1	0	1
1695	2	9	1	1	1	5	1	2	2	0	1	1	1	1	0	0	0	0	3	3	1	0	1
1696	2	9	1	1	1	1	1	1	1	0	1	1	1	1	1	0	1	0	0	0	1	0	0
1697	2	9	1	1	1	1	1	1	1	0	1	1	1	1	1	0	1	0	0	0	1	0	0
1698	2	9	1	1	1	2	1	2	1	0	1	1	1	1	2	0	1	0	0	0	1	0	1
1699	2	9	2	2	2	2	2	2	2	0	1	1	1	1	1	0	2	0	0	0	1	0	1
1700	2	9	1	1	1	2	1	1	1	0	1	1	1	1	0	0	0	0	1	0	1	0	0
1701	2	9	2	2	2	5	1	1	1	0	1	1	1	1	0	0	0	0	1	1	1	0	0
1702	2	9	4	4	3	5	1	1	1	0	1	1	1	1	0	0	3	0	1	0	1	1	1
1703	2	9	1	1	1	4	1	1	3	0	1	1	1	1	1	0	2	0	0	0	1	0	1
1704	2	9	1	1	1	5	2	2	1	0	1	1	1	1	0	0	2	0	0	0	2	1	1
1705	1	9	4	4	3	5	2	0	0	0	2	1	1	1	3	0	1	0	0	0	1	1	1
1706	1	9	1	1	1	2	2	4	3	0	1	1	1	1	0	0	0	0	3	2	1	1	1
1707	1	9	1	1	1	5	2	1	1	0	1	1	1	1	1	0	2	0	0	0	1	0	1
1708	1	9	2	2	2	2	1	2	2	0	1	1	1	1	1	0	1	0	0	0	1	0	1
1709	1	9	2	2	2	1	1	2	2	0	1	1	1	1	2	0	3	0	1	1	1	1	1
1710	1	9	2	2	2	2	1	3	1	0	1	1	1	1	1	0	1	0	0	0	1	0	1
1711	1	9	2	2	2	1	1	2	2	0	1	1	1	1	1	0	1	0	0	0	1	0	1
1712	1	9	1	1	1	5	1	1	1	0	1	1	1	1	0	0	1	0	1	0	1	0	0
1713	1	9	1	1	1	1	1	1	1	0	1	1	1	1	1	0	1	0	0	0	1	0	0
1714	1	9	1	2	2	2	1	2	3	0	1	1	1	1	0	0	3	0	0	0	1	1	1
1715	1	9	1	1	1	1	1	1	1	0	2	1	1	1	2	0	2	0	0	0	1	1	1
1716	1	9	1	1	1	5	1	2	3	0	1	1	1	1	2	0	1	0	0	0	1	0	1
1717	1	9	1	1	1	5	1	1	1	0	1	1	1	1	0	0	0	0	1	1	1	0	0
1718	2	9	1	1	1	3	2	1	3	0	1	1	1	1	3	0	2	0	0	0	1	1	1
1719	1	9	1	1	1	1	2	2	2	0	1	1	1	1	1	0	1	0	0	0	1	0	1
1720	1	9	1	1	1	1	1	1	1	0	1	1	1	1	0	0	0	0	0	0	1	0	0
1721	1	8	2	2	2	2	1	2	2	0	1	2	2	1	0	0	0	0	0	1	1	1	1
1722	1	8	2	1	2	4	1	2	1	0	1	1	1	1	0	0	0	0	1	1	1	0	1
1723	1	8	1	1	1	1	1	1	1	0	2	1	1	1	2	0	0	0	0	0	1	1	1
1724	1	8	1	1	1	1	2	3	2	0	1	1	1	1	0	0	2	0	0	0	1	0	1
1725	1	8	1	1	1	2	1	2	4	0	1	1	1	1	1	0	2	0	0	0	1	0	1
1726	1	8	2	1	2	5	1	3	2	0	1	1	1	1	2	0	0	0	0	0	1	0	1
1727	1	8	2	1	2	2	1	3	2	0	1	1	1	1	0	0	0	0	1	1	1	0	1
1728	1	8	2	2	2	1	1	1	1	0	1	1	1	1	0	0	0	0	1	1	1	0	0
1729	1	8	2	2	2	2	1	2	2	0	1	1	1	1	2	0	1	0	1	0	1	0	1
1730	1	8	2	1	2	5	1	2	3	0	1	1	1	1	0	0	2	0	0	0	1	0	1
1731	2	8	2	2	2	2	2	1	1	0	1	1	1	1	2	0	1	0	0	0	1	0	1
1732	2	8	3	2	2	2	2	1	3	0	1	1	1	1	1	0	3	0	0	0	1	1	1
1733	2	8	1	1	1	1	2	1	1	0	1	1	1	1	1	0	2	0	0	0	1	0	1
1734	2	8	2	2	2	5	2	1	3	0	1	1	1	1	1	0	0	0	0	1	1	0	1
1735	2	8	2	2	2	5	2	1	2	0	1	1	1	1	0	0	3	0	1	0	1	1	1
1736	2	8	2	2	2	2	1	2	1	0	1	1	1	1	1	0	1	0	0	0	1	0	1
1737	2	8	2	2	2	1	1	1	2	0	1	1	1	1	0	0	1	0	0	0	1	0	0
1738	2	8	2	2	2	2	2	2	2	0	1	1	1	1	0	0	2	0	0	0	1	0	1
1739	2	8	1	1	1	5	2	1	1	0	1	1	1	1	1	0	0	0	0	0	1	0	1
1740	2	8	2	2	2	2	1	2	2	0	1	1	1	1	1	0	1	0	0	0	1	0	1
1741	2	8	2	2	2	1	1	1	1	0	1	1	1	1	1	0	1	0	1	0	1	0	0
1742	2	8	1	2	2	5	2	3	3	0	1	1	1	1	0	0	0	0	1	1	1	0	1
1743	1	8	2	2	2	1	2	4	4	0	1	1	1	1	3	0	0	0	0	0	1	1	1
1744	2	8	1	1	1	1	1	1	1	0	2	1	1	1	0	0	0	0	0	0	1	1	1
1745	1	8	2	2	2	2	2	2	2	0	1	1	1	1	1	0	1	0	0	0	1	0	1
1746	1	8	1	1	1	1	2	4	4	0	1	1	1	1	2	0	3	0	0	0	1	1	1
1747	1	8	2	2	2	2	1	2	1	0	1	1	1	1	1	0	1	0	0	0	1	0	1
1748	1	8	2	2	2	5	1	1	1	0	1	1	1	1	1	0	0	0	0	1	1	0	0
1749	1	8	1	1	1	1	1	2	1	0	1	1	1	1	1	0	0	0	0	0	1	0	1
1750	1	8	1	1	1	1	2	0	0	0	2	1	1	1	1	0	0	0	0	2	1	1	1
1751	1	8	1	1	1	1	1	3	1	0	2	1	1	1	1	0	0	0	0	1	1	1	1
1752	1	8	2	2	2	5	1	2	2	0	1	1	1	1	2	0	1	0	0	0	1	0	1
1753	1	8	1	1	1	1	1	1	1	0	1	1	1	1	0	0	1	0	0	0	1	0	0
1754	1	8	1	1	1	1	1	2	1	0	1	1	1	1	1	0	1	0	0	0	1	0	1
1755	1	8	4	4	3	3	2	0	1	0	2	1	1	1	1	0	0	0	0	0	1	1	1
1756	1	8	2	2	2	1	1	3	1	0	1	1	1	1	2	0	0	0	0	0	1	0	1
1757	1	8	1	1	1	1	1	2	3	0	1	1	1	1	2	0	3	0	0	0	1	1	1
1758	1	8	2	2	2	2	1	1	1	0	1	1	1	1	1	0	1	0	0	0	1	0	0
1759	2	8	1	1	1	3	2	3	3	0	2	1	1	1	2	0	2	0	0	0	1	1	1
1760	2	8	2	1	2	1	1	1	1	0	1	1	1	1	2	0	2	0	0	0	1	0	1
1761	1	8	1	1	1	5	2	1	3	0	1	1	1	1	0	0	1	0	0	0	1	0	1
1762	2	8	1	1	1	1	2	1	1	0	1	1	1	1	0	0	2	0	2	0	1	0	1
1763	2	8	1	1	1	1	1	3	2	0	1	1	1	1	0	0	0	0	3	1	1	0	1
1764	2	8	2	1	2	1	1	2	2	0	1	1	1	1	1	0	1	0	0	0	1	0	1
1765	2	8	1	1	1	3	1	0	0	0	2	1	1	1	1	0	1	0	0	0	1	1	1
1766	2	8	1	1	1	3	2	1	1	0	1	2	2	1	0	0	0	0	0	1	1	1	1
1767	2	8	2	1	2	1	2	1	2	0	1	1	1	1	0	0	1	0	2	0	1	0	1
1768	2	8	2	2	2	2	1	4	1	0	1	1	1	1	0	0	0	0	1	1	1	1	1
1769	1	8	2	2	2	2	1	3	3	0	1	1	1	1	0	0	0	0	2	1	1	0	1
1770	1	8	4	1	3	1	1	1	2	0	2	1	1	1	0	0	1	0	0	0	1	1	1
1771	1	8	1	1	1	5	1	1	1	0	1	1	1	1	1	0	0	0	1	0	1	0	0
1772	1	8	2	2	2	1	1	3	3	0	1	1	1	1	0	0	1	0	0	0	1	0	1
1773	1	8	2	2	2	2	2	1	1	0	1	1	1	1	0	0	0	0	2	0	1	0	1
1774	1	7	2	2	2	2	1	3	3	0	1	1	1	1	0	0	1	0	0	0	1	0	1
1775	1	8	2	2	2	1	2	1	2	0	1	1	1	1	0	0	0	0	3	1	1	0	1
1776	1	8	2	4	4	1	2	0	0	0	2	1	1	1	0	0	0	0	3	0	1	1	1
1777	1	8	2	1	2	2	1	2	3	0	1	1	1	1	2	0	2	0	0	0	1	0	1
1778	1	8	1	1	1	5	2	2	2	0	1	1	1	1	0	0	3	0	0	0	1	1	1
1779	1	8	2	2	2	5	1	3	2	0	1	1	1	1	0	0	0	0	1	1	1	0	1
1780	1	8	2	1	2	5	2	1	1	0	1	1	1	1	0	0	0	0	1	3	1	0	1
1781	1	8	1	1	1	1	1	1	1	0	1	1	1	1	0	0	1	0	1	0	1	0	0
1782	2	8	2	2	2	2	2	2	4	0	1	1	1	1	0	0	0	0	1	1	1	0	1
1783	2	8	4	4	3	1	2	1	1	0	1	1	1	1	0	0	2	0	0	0	1	1	1
1784	2	8	1	4	3	1	2	1	2	0	1	1	1	1	0	0	1	0	3	0	1	1	1
1785	2	8	2	2	2	1	1	1	1	0	1	1	1	1	0	0	0	0	1	1	1	0	0
1786	2	8	2	2	2	1	1	1	1	0	1	1	1	1	1	0	1	0	0	0	1	0	0
1787	2	8	2	2	2	2	1	2	4	0	1	1	1	1	1	0	2	0	0	0	1	0	1
1788	2	8	2	2	2	2	1	3	1	0	1	1	1	1	2	0	3	0	0	0	1	1	1
1789	2	8	2	2	2	5	1	1	1	0	1	1	1	1	0	0	0	0	3	1	1	0	1
1790	2	8	2	1	2	2	1	3	2	0	1	1	1	1	1	0	2	0	0	0	1	0	1
1791	2	8	1	1	1	1	1	1	1	0	1	1	1	1	1	0	0	0	0	1	1	0	0
1792	2	8	1	1	1	1	1	1	1	0	1	1	1	1	0	0	0	0	1	1	1	0	0
1793	1	8	1	1	1	1	1	1	1	0	1	1	1	1	0	0	1	0	1	0	1	0	0
1794	1	8	1	1	1	1	1	2	1	0	1	1	1	1	1	0	1	0	0	0	1	0	1
1795	1	8	1	3	2	1	2	2	0	1	1	1	1	1	0	0	0	0	1	1	1	0	1
1796	1	8	1	1	1	1	1	1	1	0	1	1	1	1	0	0	1	0	0	0	1	0	0
1797	1	8	2	2	2	2	1	3	4	0	1	1	1	1	1	0	1	0	0	0	1	0	1
1798	1	8	1	1	1	1	1	2	1	0	1	1	1	1	0	0	1	0	0	0	1	0	1
1799	1	8	1	3	2	1	2	1	0	1	1	1	1	1	0	2	0	0	0	1	1	0	1
1800	1	8	4	4	3	3	1	0	2	0	2	1	1	1	0	0	0	0	1	1	1	1	1
1801	1	8	1	1	1	1	1	1	1	0	1	1	1	1	1	0	1	0	0	0	1	0	0
1802	1	8	4	4	3	3	2	0	0	0	2	1	1	1	1	0	0	1	0	0	1	1	1
1803	1	8	1	1	1	1	2	3	1	0	1	1	1	1	2	0	2	0	0	0	1	0	1
1804	1	8	1	1	1	1	1	2	2	0	1	1	1	1	2	0	1	0	0	0	1	0	1
1805	1	8	1	5	3	3	2	1	1	0	1	1	1	1	1	0	2	0	0	0	1	1	1
1806	2	8	1	1	1	1	2	2	2	0	1	1	1	1	0	0	0	0	1	1	1	0	1
1807	2	8	4	4	3	3	1	0	0	0	1	1	1	1	1	0	1	0	0	0	1	1	1
1808	2	8	2	2	2	2	1	1	3	0	1	1	1	1	1	0	2	0	0	0	1	0	1
1809	2	8	1	1	1	5	2	1	1	0	1	1	1	1	0	0	2	0	0	0	1	0	1
1810	2	8	1	1	1	1	2	2	1	0	1	1	1	1	0	0	0	0	2	1	1	0	1
1811	2	8	1	1	1	3	1	1	1	0	1	1	1	1	0	0	0	0	1	1	1	0	0
1812	2	8	1	1	1	1	2	3	2	0	1	1	1	1	2	0	2	0	0	0	1	0	1
1813	2	8	2	2	2	2	1	4	4	0	1	1	1	1	1	0	1	0	0	0	1	1	1
1814	2	8	1	1	1	1	1	2	2	0	2	1	1	1	2	0	1	0	0	0	1	1	1
1815	2	8	1	1	1	1	1	3	3	0	1	1	1	1	2	0	2	0	0	0	1	0	1
1816	2	8	1	1	1	1	2	1	1	0	1	1	1	1	1	0	1	0	0	0	1	0	1
1817	2	8	2	2	2	2	2	1	1	0	1	1	1	1	2	0	2	0	0	0	1	0	1
1818	2	8	2	2	2	1	2	2	2	0	1	1	1	1	1	0	0	0	0	0	1	0	1
1819	2	8	2	2	2	2	1	2	4	0	1	1	1	1	1	0	1	0	0	0	1	0	1
1820	2	8	2	2	2	2	2	4	4	0	1	1	1	1	1	0	2	0	0	0	1	1	1
1821	2	8	1	1	1	1	1	1	1	0	1	1	1	1	1	0	2	0	0	0	1	0	1
1822	1	8	2	3	2	5	2	1	1	0	1	1	1	1	0	0	0	0	1	1	1	0	1
1823	1	8	2	2	2	2	1	2	4	0	1	1	1	1	0	0	0	0	1	1	1	0	1
1824	1	8	2	2	2	2	2	1	2	0	1	1	1	1	2	0	0	0	0	1	1	0	1
1825	1	8	2	2	2	2	2	1	1	0	1	1	1	1	3	0	0	0	0	0	1	1	1
1826	1	8	2	2	2	5	2	2	2	0	1	1	1	1	0	0	0	0	1	0	1	0	1
1827	1	8	4	4	3	3	1	0	0	0	1	1	1	1	0	0	0	0	2	1	1	1	1
1828	1	8	2	2	2	1	1	2	1	0	1	1	1	1	0	0	0	0	2	0	1	0	1
1829	1	8	1	1	1	3	1	1	1	1	1	1	1	1	0	0	0	0	1	1	1	0	1
1830	1	8	2	2	2	2	1	4	3	0	1	1	1	1	0	0	0	0	1	1	1	1	1
1831	1	8	1	1	1	3	2	1	1	0	1	1	1	1	0	0	0	0	0	0	1	0	1
1832	1	8	2	2	2	2	1	3	3	0	1	1	1	1	0	0	1	0	1	0	1	0	1
1833	1	8	3	3	2	2	1	4	3	0	1	1	1	1	1	0	0	0	1	2	1	1	1
1834	1	8	2	2	2	2	2	2	1	0	2	1	1	1	2	0	2	0	1	0	1	1	1
1835	2	8	3	3	2	1	1	2	2	0	1	1	1	1	1	0	1	0	1	0	1	0	1
1836	2	8	2	2	2	2	1	3	1	0	1	1	1	1	1	0	0	0	1	0	1	0	1
1837	2	8	2	2	2	2	2	4	3	0	1	1	1	1	1	0	1	0	0	0	1	1	1
1838	2	8	2	2	2	1	1	1	4	0	1	1	1	1	0	0	1	0	2	1	1	0	1
1839	2	8	1	2	2	1	1	2	1	0	1	1	1	1	1	0	1	0	1	0	1	0	1
1840	2	8	2	2	2	2	1	4	2	0	1	1	1	1	0	0	0	0	1	1	1	1	1
1841	2	8	2	2	2	2	1	1	1	0	1	1	1	1	2	0	2	0	0	0	1	0	1
1842	2	8	1	1	1	1	1	1	1	0	1	1	1	1	0	0	1	0	1	0	1	0	0
1843	2	8	1	1	1	1	1	1	1	0	1	1	1	1	1	0	1	0	1	1	1	0	0
1844	2	8	2	2	2	1	1	1	1	0	1	1	1	1	1	0	1	0	0	0	1	0	0
1845	2	8	2	2	2	5	1	2	3	0	1	1	1	1	0	0	0	0	1	1	1	0	1
1846	1	8	1	1	1	1	1	1	1	0	1	1	1	1	1	0	1	0	1	1	1	0	0
1847	1	8	1	1	1	3	1	1	1	0	1	1	1	1	1	1	1	1	1	1	1	0	0
1848	1	8	1	1	1	1	2	4	4	0	1	1	1	1	2	0	1	0	0	0	1	1	1
1849	1	8	1	1	1	1	1	1	4	0	2	1	1	1	0	0	1	0	3	0	1	1	1
1850	1	8	1	1	1	1	1	2	2	0	1	1	1	1	2	0	3	0	0	0	1	1	1
1851	1	8	1	1	1	1	2	1	3	0	1	1	1	1	1	0	0	3	0	0	1	1	1
1852	1	8	1	1	1	1	2	2	1	0	2	1	1	1	0	0	1	0	1	0	1	1	1
1853	1	8	1	2	2	3	1	1	1	0	1	1	1	1	0	0	0	0	1	0	1	0	0
1854	1	8	1	1	1	1	1	2	2	0	1	1	1	1	1	0	1	0	0	0	1	0	1
1855	1	8	2	2	2	2	2	3	0	1	1	1	1	1	1	0	1	0	0	0	1	0	1
1856	1	8	4	4	3	3	1	0	0	0	1	1	1	1	1	0	2	0	0	0	1	1	1
1857	1	8	1	1	1	1	1	3	2	0	1	1	1	1	0	0	1	0	1	0	1	0	1
1858	1	8	1	1	1	1	1	1	1	0	1	1	1	1	0	0	0	0	1	0	1	0	0
1859	1	8	1	1	1	1	2	2	4	0	1	1	1	1	3	0	3	0	0	0	1	1	1
1860	1	8	1	1	1	1	2	1	1	0	1	1	1	1	3	0	1	0	0	0	1	1	1
1861	1	8	1	1	1	5	1	1	1	0	2	1	1	1	0	0	1	0	0	0	1	1	1
1862	2	8	1	1	1	1	2	1	1	0	1	1	1	1	0	0	1	0	3	0	1	0	1
1863	2	8	1	1	1	5	2	2	2	0	1	1	1	1	0	0	3	0	3	0	1	1	1
1864	2	8	1	2	2	2	2	2	2	0	1	1	1	1	0	0	2	0	0	0	1	0	1
1865	2	8	1	1	1	2	1	2	1	0	1	1	1	1	0	0	1	0	3	0	1	0	1
1866	2	8	1	1	1	2	1	1	1	0	1	1	1	1	0	0	0	0	3	0	1	0	1
1867	2	8	1	1	1	2	1	2	3	0	1	1	1	1	0	0	2	0	1	0	1	0	1
1868	2	8	2	1	2	5	1	2	2	0	1	1	1	1	0	0	0	0	3	3	1	0	1
1869	2	8	1	1	1	2	1	2	2	0	1	1	1	1	0	0	2	0	1	0	1	0	1
1870	2	8	1	1	1	1	1	1	1	0	1	1	1	1	1	0	2	0	0	0	1	0	1
1871	2	8	1	1	1	2	1	1	1	0	1	1	1	1	0	0	2	0	0	0	1	0	1
1872	2	8	2	2	2	2	1	4	2	0	1	1	1	1	0	0	1	0	0	0	1	1	1
1873	2	8	2	2	2	5	2	1	1	0	1	1	1	1	0	0	0	0	1	0	1	0	1
1874	2	8	1	1	1	2	1	3	1	0	1	1	1	1	0	0	0	0	3	2	1	0	1
1875	1	8	1	1	1	1	1	2	2	0	1	1	1	1	0	0	0	0	1	0	1	0	1
1876	2	9	1	1	1	1	2	2	2	0	1	1	1	1	0	0	1	0	1	0	1	0	1
1877	2	9	2	2	2	2	2	1	2	0	1	1	1	1	1	0	1	0	0	0	1	0	1
1878	2	9	1	1	1	1	1	1	1	0	1	1	1	1	2	0	1	0	0	0	1	0	1
1879	2	9	2	2	2	2	1	2	1	0	1	1	1	1	1	0	1	0	0	0	1	0	1
1880	2	9	1	1	1	1	1	1	1	0	1	1	1	1	0	0	0	0	1	0	1	0	0
1881	2	9	1	1	1	1	1	2	2	0	1	1	1	1	1	0	1	0	0	0	1	0	1
1882	2	9	4	4	3	1	1	1	1	0	2	2	2	1	1	0	1	0	0	0	1	1	1
1883	2	9	1	1	1	2	1	2	3	0	1	1	1	1	0	0	1	0	0	0	1	0	1
1884	2	9	1	1	1	1	1	1	1	0	1	1	1	1	0	0	0	0	0	0	1	0	0
1885	2	9	1	1	1	1	1	2	1	0	1	1	1	1	1	0	1	0	0	0	1	0	1
1886	2	9	2	2	2	2	2	2	1	0	1	1	1	1	1	0	1	0	0	0	1	0	1
1887	2	9	2	2	2	2	1	2	1	0	1	1	1	1	0	0	0	0	2	1	1	0	1
1888	2	9	2	1	2	1	1	1	1	0	1	1	1	1	2	0	2	0	0	0	1	0	1
1889	2	9	2	1	2	2	1	2	2	0	1	1	1	1	0	0	1	0	0	0	1	0	1
1890	2	9	2	2	2	1	2	1	1	0	2	1	1	1	0	0	1	0	1	0	1	1	1
1891	1	9	2	3	2	3	2	1	1	0	1	1	1	1	0	0	0	0	1	0	1	0	1
1892	1	9	4	1	3	5	2	1	1	0	2	1	1	1	1	0	0	0	0	0	1	1	1
1893	1	9	2	2	2	1	1	2	1	0	1	1	1	1	3	0	3	0	0	0	1	1	1
1894	1	9	1	2	2	3	1	1	1	0	1	1	1	1	1	0	0	0	0	0	1	0	0
1895	1	9	1	1	1	1	1	1	1	0	1	1	1	1	1	0	2	0	0	0	1	0	1
1896	1	9	1	1	1	1	2	2	2	0	1	1	1	1	1	0	0	0	0	1	1	0	1
1897	1	9	1	1	1	1	2	1	4	0	1	1	1	1	3	0	2	0	0	0	1	1	1
1898	1	9	1	1	1	1	2	1	1	0	1	1	1	1	1	0	1	0	0	0	1	0	1
1899	1	9	2	2	2	2	1	3	3	0	1	1	1	1	1	0	1	0	0	0	1	0	1
1900	1	9	2	2	2	1	1	1	1	0	1	1	1	1	0	0	0	0	1	1	1	0	0
1901	1	9	1	1	1	1	2	1	1	0	1	1	1	1	1	0	1	0	0	0	1	0	1
1902	1	9	2	2	2	1	2	1	2	0	1	1	1	1	0	0	2	0	0	0	1	0	1
1903	1	9	2	2	2	2	2	1	1	0	1	1	1	1	1	0	1	0	0	0	1	0	1
1904	1	9	1	1	1	1	1	2	1	0	1	1	1	1	1	0	0	0	0	1	1	0	1
1905	1	9	1	1	1	5	1	1	3	0	1	1	1	1	2	0	2	0	0	0	1	0	1
1906	1	9	1	2	2	1	1	1	2	0	1	1	1	1	0	0	0	0	1	1	1	0	0
1907	1	9	1	1	1	5	1	1	3	0	1	1	1	1	2	0	2	0	0	0	1	0	1
1908	1	9	2	2	2	2	2	3	1	0	1	1	1	1	1	0	1	0	0	0	1	0	1
1909	1	9	2	2	2	2	1	3	4	0	1	1	1	1	1	0	2	0	0	0	1	0	1
1910	1	9	2	1	2	5	2	2	3	0	1	1	1	1	0	0	2	0	0	0	1	0	1
1911	1	9	1	1	1	1	2	0	0	0	1	1	1	1	0	0	1	0	2	0	1	0	1
1912	1	9	1	1	1	1	1	1	1	0	1	1	1	1	1	0	2	0	2	2	1	0	1
1913	1	9	1	1	1	1	1	2	1	0	1	1	1	1	0	0	1	0	1	0	1	0	1
1914	1	7	2	2	2	1	1	1	1	1	2	1	1	1	0	0	1	0	2	0	1	1	1
1915	1	7	1	1	1	1	1	1	1	0	1	1	1	1	0	0	0	0	1	1	1	0	0
1916	1	7	1	1	1	1	1	2	2	0	1	1	1	1	1	0	2	0	0	0	1	0	1
1917	1	7	1	2	2	2	2	1	1	0	1	1	1	1	0	0	1	0	1	0	1	0	1
1918	1	7	1	1	1	1	1	1	1	0	1	1	1	1	1	0	1	0	0	0	1	0	0
1919	1	7	2	2	2	2	1	4	3	0	1	1	1	1	3	0	2	0	0	0	1	1	1
1920	1	7	1	1	1	1	1	1	1	0	1	1	1	1	0	0	0	2	1	0	1	0	1
1921	1	7	2	2	2	1	1	1	2	0	1	1	1	1	1	0	2	0	0	0	1	0	1
1922	1	7	2	2	2	2	1	1	2	0	1	1	1	1	0	0	0	0	0	0	1	0	0
1923	1	7	1	1	1	1	1	2	2	0	1	1	1	1	1	0	0	0	0	2	1	0	1
1924	1	7	1	1	1	1	2	1	1	0	1	1	1	1	0	0	2	0	0	0	1	0	1
1925	1	7	2	3	2	5	1	2	3	0	1	1	1	1	0	0	3	0	2	0	1	1	1
1926	1	7	1	1	1	1	1	1	1	0	1	1	1	1	0	0	0	0	2	0	1	0	0
1927	1	7	2	2	2	2	2	2	3	0	1	1	1	1	1	0	1	0	0	0	1	0	1
1928	1	7	1	1	1	1	1	3	2	0	1	1	1	1	2	0	2	0	0	0	1	0	1
1929	1	7	1	1	1	1	1	1	2	0	1	1	1	1	0	0	1	0	0	0	1	0	0
1930	2	7	1	1	1	1	1	1	4	0	2	1	1	1	0	0	0	0	0	1	1	1	1
1931	2	7	1	1	1	1	1	2	1	0	1	1	1	1	0	0	1	0	2	0	1	0	1
1932	2	7	2	2	2	2	1	4	2	0	1	1	1	1	2	0	2	0	0	0	1	1	1
1933	2	7	1	1	1	3	2	1	1	0	1	1	1	1	0	0	1	0	0	0	1	0	1
1934	2	7	2	2	2	1	1	2	1	0	1	1	1	1	1	0	1	0	0	0	1	0	1
1935	2	7	1	1	1	2	1	1	1	0	1	1	1	1	0	0	0	0	0	0	1	0	0
1936	2	7	2	2	2	5	1	2	2	0	1	1	1	1	0	0	0	0	2	1	1	0	1
1937	2	7	1	1	1	5	2	2	2	0	1	1	1	1	0	0	0	0	1	0	1	0	1
1938	2	7	1	1	1	1	1	1	1	0	1	1	1	1	2	0	2	0	0	0	1	0	1
1939	2	7	4	1	3	3	2	1	1	0	2	2	2	1	0	0	0	0	1	0	1	1	1
1940	2	7	1	1	1	5	1	2	2	0	1	1	1	1	1	0	1	0	0	0	1	0	1
1941	1	7	1	1	1	1	1	0	0	0	1	1	1	1	0	0	1	0	1	0	1	0	1
1942	1	7	2	2	2	5	2	2	2	0	1	1	1	1	1	0	3	0	0	0	1	1	1
1943	1	7	2	2	2	2	1	2	4	0	1	1	1	1	2	0	2	0	0	0	1	0	1
1944	1	7	2	2	2	2	1	2	2	0	1	1	1	1	1	0	1	0	0	0	1	0	1
1945	1	7	1	1	1	1	1	2	2	0	1	1	1	1	0	0	1	0	2	0	1	0	1
1946	1	7	1	1	1	1	2	1	1	0	1	1	1	1	0	0	0	0	0	0	1	0	1
1947	1	7	1	1	1	1	1	2	2	0	1	1	1	1	0	0	2	0	1	0	1	0	1
1948	1	7	2	2	2	2	2	2	2	0	1	1	1	1	2	0	2	0	0	0	1	0	1
1949	1	7	1	1	1	1	1	1	1	0	1	1	1	1	1	0	2	0	0	0	1	0	1
1950	1	7	1	1	1	3	2	1	3	0	1	1	1	1	1	0	0	2	0	0	1	0	1
1951	1	7	1	1	1	1	1	2	2	0	1	1	1	1	0	0	2	0	1	0	1	0	1
1952	1	7	2	3	2	2	2	3	0	1	1	2	2	1	0	0	0	0	0	0	1	1	1
1953	1	7	1	1	1	1	1	2	2	0	1	1	1	1	0	0	0	0	1	0	1	0	1
1954	1	7	1	1	1	1	2	1	1	0	2	1	1	1	0	0	1	0	0	0	1	1	1
1955	1	7	1	1	1	1	1	1	1	0	1	1	1	1	2	0	1	0	0	0	1	0	1
1956	1	7	2	2	2	2	2	2	4	0	1	1	1	1	0	0	3	0	0	0	1	1	1
1957	1	7	4	4	3	3	2	1	1	0	1	1	1	1	0	0	1	0	1	0	1	1	1
1958	1	7	2	2	2	5	1	1	2	0	1	1	1	1	0	0	2	0	1	0	1	0	1
1959	2	7	1	1	1	1	1	1	1	0	1	1	1	1	1	0	1	0	0	0	1	0	0
1960	2	7	2	2	2	1	1	1	1	0	1	1	1	1	1	0	0	0	0	0	1	0	0
1961	2	7	1	1	1	1	1	2	4	0	1	1	1	1	2	0	2	0	0	0	1	0	1
1962	2	7	2	2	2	1	1	1	1	0	1	1	1	1	0	0	1	0	1	0	1	0	0
1963	2	7	1	1	1	1	1	1	1	0	1	1	1	1	0	0	1	0	1	0	1	0	0
1964	2	7	1	1	1	3	1	0	0	0	2	1	1	1	0	0	1	0	0	0	1	1	1
1965	2	7	2	2	2	1	2	1	2	0	1	1	1	1	2	0	0	3	0	0	1	1	1
1966	2	7	1	1	1	1	1	1	0	1	1	1	1	1	0	0	1	0	0	0	1	0	1
1967	2	7	1	1	1	1	1	2	1	0	1	1	1	1	0	0	0	0	1	1	1	0	1
1968	2	7	2	2	2	2	2	1	1	0	1	1	1	1	0	0	1	0	0	0	1	0	1
1969	2	7	2	2	2	2	2	2	2	0	1	1	1	1	1	0	0	0	0	0	1	0	1
1970	2	7	1	1	1	1	1	3	2	0	1	1	1	1	2	0	1	0	0	0	1	0	1
1971	2	7	1	1	1	1	1	2	1	0	1	1	1	1	0	0	0	0	2	2	1	0	1
1972	1	7	1	1	1	1	2	1	2	0	1	1	1	1	0	0	1	0	0	0	1	0	1
1973	1	7	1	1	1	1	1	1	1	0	1	1	1	1	1	0	1	0	0	0	1	0	0
1974	1	7	1	1	1	1	1	2	2	0	1	1	1	1	3	0	2	0	0	0	1	1	1
1975	1	7	1	1	1	1	1	2	1	0	1	1	1	1	2	0	2	0	0	0	1	0	1
1976	1	7	1	1	1	5	1	2	3	0	1	1	1	1	0	0	0	0	1	0	1	0	1
1977	1	7	1	1	1	1	2	1	1	0	1	1	1	1	1	0	2	0	0	0	1	0	1
1978	1	7	2	2	2	1	1	1	1	0	1	1	1	1	0	0	0	0	2	1	1	0	0
1979	1	7	2	2	2	1	2	1	1	0	1	1	1	1	0	0	0	0	1	0	1	0	1
1980	1	7	2	2	2	2	2	3	4	0	1	1	1	1	1	0	2	0	0	0	1	0	1
1981	1	7	2	2	2	1	1	1	1	0	1	1	1	1	0	0	0	0	0	0	1	0	0
1982	1	7	1	1	1	1	1	2	4	0	1	1	1	1	2	0	2	0	0	0	1	0	1
1983	1	7	1	1	1	1	2	2	2	0	1	1	1	1	1	0	2	0	0	0	1	0	1
1984	1	7	1	1	1	1	2	2	2	0	1	1	1	1	1	0	2	0	0	0	1	0	1
1985	1	7	2	2	2	2	1	2	2	0	1	1	1	1	1	0	1	0	0	0	1	0	1
1986	1	7	2	2	2	3	1	1	1	0	1	1	1	1	1	0	1	0	0	0	1	0	0
1987	1	7	2	2	2	1	1	2	4	0	1	1	1	1	1	0	2	0	0	0	1	0	1
1988	1	7	2	2	2	1	1	1	1	0	1	1	1	1	2	0	2	0	0	0	1	0	1
1989	1	7	2	0	5	1	1	2	1	0	1	1	1	1	1	0	0	0	0	0	1	0	1
1990	2	7	1	1	1	3	2	1	1	0	1	1	1	1	1	0	2	0	0	0	1	0	1
1991	2	7	4	4	3	3	1	0	0	0	2	1	1	1	2	0	1	0	0	0	1	1	1
1992	2	7	1	1	1	1	1	1	0	0	1	1	1	1	0	0	0	0	1	2	1	0	0
1993	2	7	1	1	1	1	1	1	1	0	1	1	1	1	1	0	1	0	0	0	1	0	0
1994	2	7	1	1	1	1	1	1	1	0	1	1	1	1	2	0	2	0	0	0	1	0	1
1995	2	7	1	1	1	1	2	0	0	0	2	1	1	1	1	0	3	0	0	0	1	1	1
1996	2	7	1	1	1	1	2	2	4	0	1	1	1	1	2	0	0	0	0	1	1	0	1
1997	2	7	1	1	1	1	1	2	4	0	1	1	1	1	0	0	1	0	1	0	1	0	1
1998	2	7	2	2	2	2	1	3	2	0	1	1	1	1	1	0	1	0	0	0	1	0	1
1999	2	7	1	1	1	1	1	1	1	0	2	1	1	1	2	0	2	0	0	0	1	1	1
2000	2	7	1	1	1	1	1	1	1	0	1	1	1	1	2	0	2	0	0	0	1	0	1
[truncated: 811 more rows]
